# Supplementary material for: Identification of eQTLs associated with lipid metabolism in Longissimus dorsi muscle of pigs with different genetic backgrounds
Source: Sci Rep. 2020 Jun 17;10:9845. doi: 10.1038/s41598-020-67015-4 (PMC7300017; doi:10.1038/s41598-020-67015-4)
Supplement: Supplementary file 2 — Supplementary Table S1. [file 41598_2020_67015_MOESM2_ESM.xlsx]

## Sheet: Significant eSNPs 3BCs
Interval	Chr	SNP	Position	MAF	p-value	FDR	Associated Gene	Consequence	Ensembl_GeneID	Gene_Symbol
1	3	ACSM5.P	25422526	0.133	1.39e-27	5.34e-23	ACSM5	-	-
1	3	rs81278505	25651284	0.117	1.69e-24	3.24e-20	ACSM5	-	-
1	3	rs81227560	23359403	0.145	9.45e-22	1.21e-17	ACSM5	intron_variant	ENSSSCG00000036475	HS3ST2
1	3	rs81312070	23335378	0.856	2.4e-21	2.3e-17	ACSM5	intron_variant	ENSSSCG00000036475	HS3ST2
1	3	rs81475068	23968274	0.936	7.29e-15	5.6e-11	ACSM5	intron_variant	ENSSSCG00000007839	EEF2K
1	3	rs81347321	25606794	0.271	1.93e-13	1.24e-09	ACSM5	-	-	-
1	3	rs81340946	23582844	0.157	2.51e-13	1.38e-09	ACSM5	intron_variant	ENSSSCG00000007838	OTOA
1	3	rs81238437	27259911	0.081	2.46e-12	1.18e-08	ACSM5	intron_variant	ENSSSCG00000007872	XYLT1
1	3	rs81313849	23887869	0.788	2.8e-12	1.19e-08	ACSM5	upstream_gene_variant	ENSSSCG00000020312	RF00026
1	3	rs81239835	26750822	0.915	1.56e-11	5.99e-08	ACSM5	intron_variant	ENSSSCG00000032531	SMG1
1	3	rs81309174	22744164	0.842	3.65e-11	1.27e-07	ACSM5	intron_variant	ENSSSCG00000010799	COG7
1	3	rs81379272	25852288	0.614	9.64e-11	3.09e-07	ACSM5	-	-	-
1	3	rs81240993	25654130	0.191	4.14e-10	1.22e-06	ACSM5	-	-	-
1	3	rs81238947	23519366	0.243	9.89e-10	2.71e-06	ACSM5	-	-	-
1	3	rs81313219	22753667	0.174	3.17e-09	8.13e-06	ACSM5	intron_variant	ENSSSCG00000010799	COG7
1	3	rs81324887	23568329	0.774	6.09e-09	1.46e-05	ACSM5	downstream_gene_variant	ENSSSCG00000007838	OTOA
1	3	rs81335959	25260983	0.248	1.39e-08	2.88e-05	ACSM5	intron_variant	ENSSSCG00000007857	ACSM3
1	3	rs81315362	25206145	0.753	1.42e-08	2.88e-05	ACSM5	intron_variant	ENSSSCG00000007855	REXO5
1	3	rs81288413	25217690	0.247	1.42e-08	2.88e-05	ACSM5	intron_variant	ENSSSCG00000007855	REXO5
1	3	rs81322563	18557492	0.955	2.62e-08	4.95e-05	ACSM5	intron_variant	ENSSSCG00000007805	ATP2A1
1	3	rs81326933	25540768	0.76	2.71e-08	4.95e-05	ACSM5	-	-	-
1	3	rs81379199	25155385	0.749	3.02e-08	5.27e-05	ACSM5	intron_variant	ENSSSCG00000007854	DCUN1D3
1	3	rs81379197	25173164	0.252	4.12e-08	6.88e-05	ACSM5	intron_variant	ENSSSCG00000007854	DCUN1D3
1	3	rs81288253	24942780	0.736	4.89e-08	7.83e-05	ACSM5	intron_variant	ENSSSCG00000031798	DNAH3
1	3	rs81326798	24892985	0.744	6.03e-08	9.26e-05	ACSM5	intron_variant	ENSSSCG00000031876	TMEM159
1	3	rs81308074	23896817	0.262	1.91e-07	0.000267786	ACSM5	intron_variant	ENSSSCG00000007839	EEF2K
1	3	rs323881880	23900614	0.261	1.92e-07	0.000267786	ACSM5	intron_variant	ENSSSCG00000007839	EEF2K
1	3	rs324741666	26460820	0.849	2.02e-07	0.000267786	ACSM5	intron_variant	ENSSSCG00000022200	SYT17
1	3	rs81474976	26514284	0.849	2.02e-07	0.000267786	ACSM5	intron_variant	ENSSSCG00000022200	SYT17
1	3	rs81475002	26275618	0.867	2.93e-07	0.00037587	ACSM5	intron_variant	ENSSSCG00000007868	TMC5
1	3	rs81330380	23056536	0.778	5.45e-07	0.000675621	ACSM5	intron_variant	ENSSSCG00000030424	USP31
1	3	rs80876065	23093260	0.223	6.26e-07	0.00075138	ACSM5	downstream_gene_variant	ENSSSCG00000023632	RF00414
1	3	rs81379308	27015488	0.464	6.65e-07	0.000774239	ACSM5	-	-	-
1	3	rs81335819	23818215	0.53	7.31e-07	0.000817196	ACSM5	intron_variant	ENSSSCG00000032340	-
1	3	rs81309807	22735931	0.196	7.44e-07	0.000817196	ACSM5	downstream_gene_variant	ENSSSCG00000010798	GGA2
1	3	rs81321464	23166905	0.35	1.15e-06	0.00122561	ACSM5	-	-	-
1	3	rs81293818	22810472	0.936	1.19e-06	0.00123384	ACSM5	intron_variant	ENSSSCG00000010799	COG7
1	3	rs81318451	20859502	0.194	1.78e-06	0.00179848	ACSM5	-	-	-
1	3	rs81324453	47279148	0.071	2.23e-06	0.00219433	ACSM5	intron_variant	ENSSSCG00000038296	SH3RF3
1	3	rs81336877	24920078	0.665	3.07e-06	0.00295336	ACSM5	intron_variant	ENSSSCG00000031798	DNAH3
1	3	rs81278892	24815047	0.233	3.69e-06	0.00345468	ACSM5	5_prime_UTR_variant	ENSSSCG00000007849	CRYM
1	3	rs81329230	26346502	0.571	4.52e-06	0.00413942	ACSM5	intron_variant	ENSSSCG00000007866	TMC7
1	3	rs81311562	22718923	0.747	1.47e-05	0.0131225	ACSM5	intron_variant	ENSSSCG00000010798	GGA2
1	3	rs81306471	22905875	0.216	1.52e-05	0.0132617	ACSM5	upstream_gene_variant	ENSSSCG00000028923	SCNN1B
1	3	rs81289409	36102291	0.076	1.9e-05	0.0162652	ACSM5	-	-	-
1	3	rs81379171	25072734	0.819	2.06e-05	0.0171767	ACSM5	intron_variant	ENSSSCG00000031798	DNAH3
1	3	rs81314488	22771925	0.181	2.26e-05	0.0184648	ACSM5	intron_variant	ENSSSCG00000010799	COG7
1	3	rs81323675	24582079	0.109	2.64e-05	0.0208199	ACSM5	intron_variant	ENSSSCG00000034298	-
1	3	rs81315383	24980870	0.749	3.25e-05	0.0245551	ACSM5	intron_variant	ENSSSCG00000031798	DNAH3
1	3	rs81244431	25758644	0.168	3.26e-05	0.0245551	ACSM5	downstream_gene_variant	ENSSSCG00000007862	GPR139
1	3	rs81234875	24529908	0.936	3.39e-05	0.0249566	ACSM5	-	-	-
1	3	rs81477531	22623689	0.404	4.02e-05	0.0278673	ACSM5	intron_variant	ENSSSCG00000010795	-
1	3	rs81284839	22634887	0.596	4.02e-05	0.0278673	ACSM5	downstream_gene_variant	ENSSSCG00000010795	-
1	3	rs81249771	25004846	0.565	4.06e-05	0.0278673	ACSM5	intron_variant	ENSSSCG00000031798	DNAH3
1	3	rs81379431	27322976	0.15	4.59e-05	0.0309485	ACSM5	intron_variant	ENSSSCG00000007872	XYLT1
1	3	rs81475137	23446125	0.261	4.92e-05	0.032587	ACSM5	-	-	-
1	3	rs81344302	23621975	0.476	6.94e-05	0.0451731	ACSM5	intron_variant	ENSSSCG00000007838	OTOA
1	3	rs81370592	53699303	0.773	7.75e-05	0.0496331	ACSM5	-	-	-
2	6	rs81216702	17315441	0.515	1.38e-05	0.0443053	ACSS2	synonymous_variant	ENSSSCG00000002755	NFAT5
2	6	rs81246307	17502570	0.485	1.38e-05	0.0443053	ACSS2	-	-	-
3	7	rs80870743	112227872	0.192	3.91e-06	0.0405588	ACSS2	-	-	-
3	7	rs80913379	111283606	0.634	5.21e-06	0.0405588	ACSS2	intron_variant	ENSSSCG00000002429	FOXN3
3	7	rs80871598	111558611	0.192	8.44e-06	0.0405588	ACSS2	-	-	-
3	7	rs81396214	111780619	0.808	8.44e-06	0.0405588	ACSS2	intron_variant	ENSSSCG00000002431	TDP1
3	7	rs81396246	111869344	0.808	8.44e-06	0.0405588	ACSS2	intron_variant	ENSSSCG00000002432	KCNK13
3	7	rs80938538	111492133	0.375	1.02e-05	0.0436857	ACSS2	-	-	-
3	7	rs81001496	112194866	0.193	1.18e-05	0.0443053	ACSS2	-	-	-
3	7	rs80839580	112044352	0.193	1.53e-05	0.0452056	ACSS2	3_prime_UTR_variant	ENSSSCG00000002433	PSMC1
4	13	rs80786918	156644710	0.68	7.48e-06	0.0405588	ACSS2	intron_variant	ENSSSCG00000011947	ZPLD1
4	13	rs80868545	156576634	0.335	8.13e-06	0.0405588	ACSS2	-	-	-
5	1	rs80868279	181702614	0.637	8.6e-08	0.00150592	ATF3	synonymous_variant	ENSSSCG00000005030	NID2
5	1	rs80863162	181624438	0.359	5.24e-07	0.00397115	ATF3	downstream_gene_variant	ENSSSCG00000035178	-
5	1	rs80962176	181648737	0.359	5.24e-07	0.00397115	ATF3	intron_variant	ENSSSCG00000035178	-
6	13	rs81478407	177313258	0.289	1.13e-07	0.00150592	ATF3	-	-	-
6	13	rs81344735	177546824	0.723	6.2e-07	0.00397115	ATF3	intron_variant	ENSSSCG00000012002	ROBO2
7	16	rs81457359	2764727	0.38	3.58e-07	0.0137458	DGAT2	-	-	-
7	16	rs81457374	2779416	0.19	3.63e-06	0.0464544	DGAT2	-	-	-
8	1	rs80813421	261794	0.124	1.76e-06	0.0135188	FOS	-	-	-
8	1	rs80803041	493510	0.126	2.36e-06	0.0138388	FOS	-	-	-
9	11	rs80845358	10367680	0.934	2.3e-10	8.83e-06	FOS	-	-	-
9	11	rs81430187	19677423	0.636	1.02e-06	0.0103302	FOS	-	-	-
9	11	rs80796231	8855571	0.15	2.52e-06	0.0138388	FOS	intron_variant	ENSSSCG00000029039	BRCA2
10	2	IGF2	1483817	0.424	3.24e-44	1.24e-39	IGF2	-	-	-
10	2	rs81306755	145257	0.37	5.47e-39	1.05e-34	IGF2	intron_variant	ENSSSCG00000014565	-
10	2	rs81317307	310819	0.415	4.91e-37	6.29e-33	IGF2	intron_variant	ENSSSCG00000027045	LRRC56
10	2	rs81357266	3985548	0.362	9.98e-32	9.59e-28	IGF2	-	-	-
10	2	rs81341763	677649	0.453	3.63e-30	2.79e-26	IGF2	-	-	-
10	2	rs81328276	236157	0.451	1.85e-28	1.19e-24	IGF2	intron_variant	ENSSSCG00000024569	ANO9
10	2	rs81339115	422634	0.476	3.5e-24	1.92e-20	IGF2	intron_variant	ENSSSCG00000012850	DEAF1
10	2	rs81364067	4412670	0.565	8.34e-21	4.01e-17	IGF2	intron_variant	ENSSSCG00000012884	PPP6R3
10	2	rs81364734	4444553	0.563	5.74e-20	2.45e-16	IGF2	intron_variant	ENSSSCG00000012884	PPP6R3
10	2	rs81360111	8647689	0.561	1.09e-16	4.18e-13	IGF2	intron_variant	ENSSSCG00000028537	-
10	2	rs81322199	3689100	0.161	2.18e-16	7.62e-13	IGF2	intron_variant	ENSSSCG00000031191	-
10	2	rs81291529	2636400	0.444	3.45e-16	1.1e-12	IGF2	intron_variant	ENSSSCG00000033043	SHANK2
10	2	rs81336288	3062975	0.707	8.24e-16	2.44e-12	IGF2	intron_variant	ENSSSCG00000031191	-
10	2	rs81363333	4378975	0.439	1.71e-15	4.71e-12	IGF2	-	-	-
10	2	rs81358530	6962060	0.597	5.23e-15	1.34e-11	IGF2	intron_variant	ENSSSCG00000012999	CAPN1
10	2	rs81356987	3859973	0.628	5.3e-14	1.27e-10	IGF2	-	-	-
10	2	rs81356358	5289272	0.427	5.55e-13	1.25e-09	IGF2	intron_variant	ENSSSCG00000029637	KDM2A
10	2	rs81474931	11764773	0.269	5e-12	1.07e-08	IGF2	non_coding_transcript_exon_variant	ENSSSCG00000037095	-
10	2	rs81361514	4341271	0.416	7.66e-12	1.55e-08	IGF2	intron_variant	ENSSSCG00000032760	-
10	2	rs81341267	3094575	0.655	1.08e-11	2.08e-08	IGF2	intron_variant	ENSSSCG00000031191	-
10	2	rs81238148	11975649	0.573	1.41e-10	2.57e-07	IGF2	upstream_gene_variant	ENSSSCG00000031679	-
10	2	rs81359966	8687039	0.693	1.56e-10	2.73e-07	IGF2	intron_variant	ENSSSCG00000028537	-
10	2	rs81368683	4966521	0.331	4.03e-10	6.73e-07	IGF2	upstream_gene_variant	ENSSSCG00000012896	NDUFV1
10	2	rs81252426	2984595	0.614	1.45e-09	2.33e-06	IGF2	intron_variant	ENSSSCG00000031191	-
10	2	rs81357172	6263381	0.131	2.3e-09	3.54e-06	IGF2	-	-	-
10	2	rs81237341	4671904	0.076	4.47e-09	6.61e-06	IGF2	-	-	-
10	2	rs81330112	3058633	0.627	4.92e-09	7e-06	IGF2	intron_variant	ENSSSCG00000031191	-
10	2	rs81343851	2149307	0.347	5.76e-09	7.9e-06	IGF2	intron_variant	ENSSSCG00000012857	CARS
10	2	rs81257178	11836962	0.77	3.22e-08	4.27e-05	IGF2	intron_variant	ENSSSCG00000013124	PATL1
10	2	rs81360839	10031528	0.369	4.62e-08	5.91e-05	IGF2	-	-	-
10	2	rs81362513	12438091	0.513	5.72e-08	7.09e-05	IGF2	intron_variant	ENSSSCG00000032136	-
10	2	rs333411238	3257622	0.414	5.94e-08	7.14e-05	IGF2	intron_variant	ENSSSCG00000031191	-
10	2	rs81214179	8936150	0.632	6.16e-08	7.17e-05	IGF2	upstream_gene_variant	ENSSSCG00000026293	STX5
10	2	rs81345516	12209409	0.125	8.02e-08	9.06e-05	IGF2	intron_variant	ENSSSCG00000013145	DTX4
10	2	rs81285409	8393235	0.455	1.16e-07	0.000126868	IGF2	upstream_gene_variant	ENSSSCG00000040120	-
10	2	rs81340329	13620582	0.261	1.2e-07	0.000128428	IGF2	upstream_gene_variant	ENSSSCG00000029468	P2RX3
10	2	rs81360021	8765594	0.628	1.25e-07	0.000130267	IGF2	-	-	-
10	2	rs81294446	5339645	0.19	1.3e-07	0.000131093	IGF2	intron_variant	ENSSSCG00000029637	KDM2A
10	2	rs81346312	5372107	0.21	1.51e-07	0.000148973	IGF2	-	-	-
10	2	rs81361507	11440433	0.379	1.57e-07	0.000151139	IGF2	-	-	-
10	2	rs81474907	8795034	0.776	2.24e-07	0.000210053	IGF2	intron_variant	ENSSSCG00000029516	SLC22A8
10	2	rs81285769	5830742	0.178	2.33e-07	0.00021351	IGF2	upstream_gene_variant	ENSSSCG00000012933	CCDC87
10	2	rs81333729	2380018	0.286	3.15e-07	0.000281823	IGF2	intron_variant	ENSSSCG00000021181	DHCR7
10	2	rs81359337	7852330	0.72	3.45e-07	0.000301104	IGF2	intron_variant	ENSSSCG00000034755	-
10	2	rs81362233	10687826	0.363	3.55e-07	0.000303219	IGF2	-	-	-
10	2	rs81314686	9226845	0.163	4.39e-07	0.000366175	IGF2	intron_variant	ENSSSCG00000036669	-
10	2	rs81271991	6640453	0.275	4.48e-07	0.000366175	IGF2	upstream_gene_variant	ENSSSCG00000012983	PCNX3
10	2	rs81330355	8819979	0.677	5.14e-07	0.000411326	IGF2	downstream_gene_variant	ENSSSCG00000023571	SLC22A6
10	2	rs341817021	3978789	0.599	6.95e-07	0.000545296	IGF2	-	-	-
10	2	rs81360570	9772447	0.746	7.2e-07	0.000553459	IGF2	intron_variant	ENSSSCG00000013078	MYRF
10	2	rs332366314	13156928	0.501	7.97e-07	0.000600671	IGF2	3_prime_UTR_variant	ENSSSCG00000013174	CTNND1
10	2	rs81361464	10543784	0.241	9.3e-07	0.000687204	IGF2	intron_variant	ENSSSCG00000029938	-
10	2	rs81322752	12817790	0.477	9.79e-07	0.000709555	IGF2	-	-	-
10	2	rs81360254	9737548	0.446	9.97e-07	0.000709555	IGF2	intron_variant	ENSSSCG00000024015	FADS1
10	2	rs81343625	7199692	0.872	1.3e-06	0.000890654	IGF2	-	-	-
10	2	rs81246704	7324405	0.128	1.3e-06	0.000890654	IGF2	upstream_gene_variant	ENSSSCG00000013018	CDC42BPG
10	2	rs81359894	8540811	0.601	1.42e-06	0.000959689	IGF2	-	-	-
10	2	rs81323907	12604501	0.725	1.61e-06	0.00106709	IGF2	missense_variant	ENSSSCG00000013157	OR5B21
10	2	rs81361056	10099016	0.603	1.71e-06	0.00111286	IGF2	intron_variant	ENSSSCG00000013083	CPSF7
10	2	rs81221368	6457022	0.749	1.86e-06	0.00119323	IGF2	5_prime_UTR_variant	ENSSSCG00000012971	EFEMP2
10	2	rs81363153	13192805	0.625	1.96e-06	0.00121326	IGF2	intron_variant	ENSSSCG00000013174	CTNND1
10	2	rs81363209	13218267	0.375	1.96e-06	0.00121326	IGF2	-	-	-
10	2	rs81362332	12168412	0.49	2.51e-06	0.0015339	IGF2	-	-	-
10	2	rs338641431	9757051	0.695	2.61e-06	0.00156111	IGF2	downstream_gene_variant	ENSSSCG00000039481	-
10	2	rs81315092	17672685	0.277	2.68e-06	0.00156111	IGF2	upstream_gene_variant	ENSSSCG00000013278	TSPAN18
10	2	rs81368350	17683291	0.723	2.68e-06	0.00156111	IGF2	-	-	-
10	2	rs81308303	9495473	0.249	2.96e-06	0.00169499	IGF2	-	-	-
10	2	rs81333747	7394804	0.851	3.07e-06	0.00173508	IGF2	intron_variant	ENSSSCG00000013021	SF1
10	2	rs81363250	13230545	0.376	3.47e-06	0.0019337	IGF2	3_prime_UTR_variant	ENSSSCG00000013176	-
10	2	rs81246105	10892238	0.479	4.02e-06	0.00220829	IGF2	intron_variant	ENSSSCG00000013106	PTGDR2
10	2	rs81362978	13105939	0.379	4.5e-06	0.00243706	IGF2	-	-	-
10	2	rs81363413	13307467	0.36	5.17e-06	0.00275683	IGF2	-	-	-
10	2	rs81358774	7090805	0.845	7.05e-06	0.00370984	IGF2	intron_variant	ENSSSCG00000013005	VPS51
10	2	rs81336616	11627258	0.431	9.1e-06	0.00472668	IGF2	-	-	-
10	2	rs81474400	9435996	0.734	9.69e-06	0.00496544	IGF2	intron_variant	ENSSSCG00000013066	INCENP
10	2	rs81360403	9588087	0.754	1.21e-05	0.00613762	IGF2	intron_variant	ENSSSCG00000013074	RAB3IL1
10	2	rs318322737	13167684	0.523	1.44e-05	0.00721078	IGF2	synonymous_variant	ENSSSCG00000013174	CTNND1
10	2	rs330591156	11057550	0.159	1.5e-05	0.00738473	IGF2	downstream_gene_variant	ENSSSCG00000031637	-
10	2	rs81262060	12997557	0.634	1.57e-05	0.0076135	IGF2	upstream_gene_variant	ENSSSCG00000013170	-
10	2	rs81356796	5827995	0.208	1.73e-05	0.00830399	IGF2	intron_variant	ENSSSCG00000012934	CCS
10	2	rs81361375	10584163	0.324	1.87e-05	0.00887109	IGF2	upstream_gene_variant	ENSSSCG00000029938	-
10	2	rs81341464	11873534	0.187	2.14e-05	0.00976887	IGF2	upstream_gene_variant	ENSSSCG00000018435	RF00026
10	2	rs81474697	11683915	0.577	2.16e-05	0.00976887	IGF2	intron_variant	ENSSSCG00000013119	STX3
10	2	rs81253085	11693328	0.577	2.16e-05	0.00976887	IGF2	intron_variant	ENSSSCG00000013118	MRPL16
10	2	rs81322356	11716316	0.577	2.16e-05	0.00976887	IGF2	intron_variant	ENSSSCG00000013119	STX3
10	2	rs81368610	4930974	0.268	2.64e-05	0.0118129	IGF2	downstream_gene_variant	ENSSSCG00000026349	ALDH3B2
10	2	rs81366508	16231125	0.48	2.95e-05	0.0130416	IGF2	-	-	-
10	2	rs81357066	6129028	0.231	3.04e-05	0.0132565	IGF2	upstream_gene_variant	ENSSSCG00000012955	KLC2
10	2	rs325325237	9419687	0.668	3.17e-05	0.0136701	IGF2	intron_variant	ENSSSCG00000013066	INCENP
10	2	rs81357655	6591019	0.563	4.2e-05	0.0179166	IGF2	upstream_gene_variant	ENSSSCG00000012981	RELA
10	2	rs81331133	12718847	0.369	4.46e-05	0.018619	IGF2	upstream_gene_variant	ENSSSCG00000039026	-
10	2	rs81305360	12725532	0.631	4.46e-05	0.018619	IGF2	downstream_gene_variant	ENSSSCG00000039026	-
10	2	rs81357433	6614552	0.335	4.53e-05	0.0187211	IGF2	downstream_gene_variant	ENSSSCG00000012983	PCNX3
10	2	rs81304212	25964207	0.507	4.88e-05	0.0199585	IGF2	-	-	-
10	2	rs81313353	145281975	0.834	5.35e-05	0.0216438	IGF2	-	-	-
10	2	rs81368115	16738667	0.728	5.97e-05	0.0238883	IGF2	-	-	-
10	2	rs81270678	8882495	0.31	6.03e-05	0.0238883	IGF2	-	-	-
10	2	rs81356578	5840754	0.415	7.62e-05	0.0298741	IGF2	downstream_gene_variant	ENSSSCG00000012933	CCDC87
10	2	rs81362098	10626488	0.176	8.22e-05	0.0319037	IGF2	intron_variant	ENSSSCG00000028762	VPS37C
10	2	rs81341296	14499961	0.326	8.59e-05	0.0329975	IGF2	-	-	-
10	2	rs81212188	7829245	0.689	8.8e-05	0.0334971	IGF2	synonymous_variant	ENSSSCG00000013032	GPR137
10	2	rs81362768	12935394	0.48	9.54e-05	0.0359475	IGF2	-	-	-
10	2	rs81343787	7363073	0.648	0.000101371	0.0378184	IGF2	intron_variant	ENSSSCG00000013019	MEN1
10	2	rs81360547	9787054	0.732	0.00012145	0.0444462	IGF2	intron_variant	ENSSSCG00000013078	MYRF
