# Supplementary material for: Identification of eQTLs associated with lipid metabolism in Longissimus dorsi muscle of pigs with different genetic backgrounds
Source: Sci Rep. 2020 Jun 17;10:9845. doi: 10.1038/s41598-020-67015-4 (PMC7300017; doi:10.1038/s41598-020-67015-4)
Supplement: Supplementary file 3 — Supplementary Table S2. [file 41598_2020_67015_MOESM3_ESM.xlsx]

## Sheet: Significant eSNPs BC1_LD
Interval	Chr	SNP	Position	MAF	p-value	FDR	Associated Gene	Consequence	Ensembl_GeneID	Gene_Symbol
1	1	rs325958068	135745082	0.022	5.60805e-06	0.00357872	ACSM5	intron_variant	ENSSSCG00000035254	DPH6
1	1	rs81348596	135974372	0.978	5.60805e-06	0.00357872	ACSM5	non_coding_transcript_variant	ENSSSCG00000033875	-
1	1	rs80962835	139353656	0.877	8.18133e-06	0.00472361	ACSM5	-	-	-
2	1	rs80863919	251939764	0.022	5.60805e-06	0.00357872	ACSM5	intron_variant	ENSSSCG00000005457	-
2	1	rs81304807	254874862	0.925	5.9434e-06	0.00372733	ACSM5	intron_variant	ENSSSCG00000005487	COL27A1
2	1	rs81352111	258564948	0.319	1.38748e-05	0.00731424	ACSM5	-	-	-
3	3	rs81308147	16219274	0.741	7.07383e-05	0.0285374	ACSM5	-	-	-
3	3	rs81339855	18040704	0.224	9.74898e-05	0.0361846	ACSM5	upstream_gene_variant	ENSSSCG00000025321	MAZ
3	3	rs81233426	18505448	0.158	0.000139292	0.0496726	ACSM5	upstream_gene_variant	ENSSSCG00000021845	ATXN2L
3	3	rs81322563	18557492	0.904	3.90704e-07	0.000417985	ACSM5	intron_variant	ENSSSCG00000007805	ATP2A1
3	3	rs81477337	18736895	0.079	1.31311e-05	0.00702396	ACSM5	-	-	-
3	3	rs81316050	18855667	0.921	1.31311e-05	0.00702396	ACSM5	intron_variant	ENSSSCG00000007812	XPO6
3	3	rs81378895	20747658	0.101	8.55877e-07	0.000759309	ACSM5	-	-	-
3	3	rs81378910	20961307	0.768	3.97631e-06	0.00289269	ACSM5	-	-	-
3	3	rs80838414	21180148	0.539	8.37883e-06	0.00476206	ACSM5	-	-	-
3	3	rs81321987	21418569	0.627	4.25073e-06	0.00303169	ACSM5	-	-	-
3	3	rs81379094	22269733	0.662	7.09746e-06	0.00430271	ACSM5	intron_variant	ENSSSCG00000033674	PRKCB
3	3	rs81299374	22286727	0.338	7.09746e-06	0.00430271	ACSM5	intron_variant	ENSSSCG00000033674	PRKCB
3	3	rs81477531	22623689	0.474	6.1064e-07	0.000600308	ACSM5	intron_variant	ENSSSCG00000010795	-
3	3	rs81284839	22634887	0.526	6.1064e-07	0.000600308	ACSM5	downstream_gene_variant	ENSSSCG00000010795	-
3	3	rs81309807	22735931	0.303	1.08222e-05	0.00596436	ACSM5	downstream_gene_variant	ENSSSCG00000010798	GGA2
3	3	rs81309174	22744164	0.763	2.26433e-06	0.0017524	ACSM5	intron_variant	ENSSSCG00000010799	COG7
3	3	rs81306471	22905875	0.268	3.20916e-08	4.02517e-05	ACSM5	upstream_gene_variant	ENSSSCG00000028923	SCNN1B
3	3	rs81319066	22975393	0.732	3.20916e-08	4.02517e-05	ACSM5	downstream_gene_variant	ENSSSCG00000007836	SCNN1G
3	3	rs81330380	23056536	0.735	1.73622e-08	3.01444e-05	ACSM5	intron_variant	ENSSSCG00000030424	USP31
3	3	rs80876065	23093260	0.268	3.20916e-08	4.02517e-05	ACSM5	downstream_gene_variant	ENSSSCG00000023632	RF00414
3	3	rs81321464	23166905	0.395	7.54395e-05	0.028965	ACSM5	-	-	-
3	3	rs81312070	23335378	0.801	2.59169e-09	9.42702e-06	ACSM5	intron_variant	ENSSSCG00000036475	HS3ST2
3	3	rs81227560	23359403	0.202	1.4463e-09	5.84531e-06	ACSM5	intron_variant	ENSSSCG00000036475	HS3ST2
3	3	rs81238947	23519366	0.268	3.20916e-08	4.02517e-05	ACSM5	-	-	-
3	3	rs81324887	23568329	0.754	4.03457e-07	0.000419296	ACSM5	downstream_gene_variant	ENSSSCG00000007838	OTOA
3	3	rs81340946	23582844	0.197	5.60662e-06	0.00357872	ACSM5	intron_variant	ENSSSCG00000007838	OTOA
3	3	rs81344302	23621975	0.461	6.62525e-05	0.0273849	ACSM5	intron_variant	ENSSSCG00000007838	OTOA
3	3	rs81314080	23755924	0.333	5.19896e-05	0.0219892	ACSM5	synonymous_variant	ENSSSCG00000036268	-
3	3	rs81344425	23814459	0.592	8.04668e-06	0.0047208	ACSM5	intron_variant	ENSSSCG00000032340	-
3	3	rs81335819	23818215	0.316	2.01325e-05	0.0101708	ACSM5	intron_variant	ENSSSCG00000032340	-
3	3	rs81313849	23887869	0.711	1.48823e-06	0.0011768	ACSM5	upstream_gene_variant	ENSSSCG00000020312	RF00026
3	3	rs81308074	23896817	0.289	1.48823e-06	0.0011768	ACSM5	intron_variant	ENSSSCG00000007839	EEF2K
3	3	rs323881880	23900614	0.289	1.48823e-06	0.0011768	ACSM5	intron_variant	ENSSSCG00000007839	EEF2K
3	3	rs81322298	23986027	0.224	1.77483e-11	1.07596e-07	ACSM5	intron_variant	ENSSSCG00000007839	EEF2K
3	3	rs81379135	24070234	0.469	3.86873e-05	0.0167525	ACSM5	intron_variant	ENSSSCG00000025266	VWA3A
3	3	rs81336511	24365350	0.627	9.09708e-05	0.0344684	ACSM5	intron_variant	ENSSSCG00000035000	-
3	3	rs81234875	24529908	0.846	1.57173e-08	3.01444e-05	ACSM5	-	-	-
3	3	rs81278892	24815047	0.197	5.60662e-06	0.00357872	ACSM5	5_prime_UTR_variant	ENSSSCG00000007849	CRYM
3	3	rs81326798	24892985	0.732	3.20916e-08	4.02517e-05	ACSM5	intron_variant	ENSSSCG00000031876	TMEM159
3	3	rs81336877	24920078	0.675	3.74306e-07	0.000412576	ACSM5	intron_variant	ENSSSCG00000031798	DNAH3
3	3	rs81288253	24942780	0.719	1.77778e-08	3.01444e-05	ACSM5	intron_variant	ENSSSCG00000031798	DNAH3
3	3	rs81315383	24980870	0.765	4.91806e-06	0.00344018	ACSM5	intron_variant	ENSSSCG00000031798	DNAH3
3	3	rs81249771	25004846	0.675	7.98953e-06	0.0047208	ACSM5	intron_variant	ENSSSCG00000031798	DNAH3
3	3	rs81379171	25072734	0.741	1.75538e-08	3.01444e-05	ACSM5	intron_variant	ENSSSCG00000031798	DNAH3
3	3	rs81379199	25155385	0.728	2.27885e-08	3.45378e-05	ACSM5	intron_variant	ENSSSCG00000007854	DCUN1D3
3	3	rs81379197	25173164	0.272	2.27885e-08	3.45378e-05	ACSM5	intron_variant	ENSSSCG00000007854	DCUN1D3
3	3	rs81315362	25206145	0.741	4.87296e-09	1.18166e-05	ACSM5	intron_variant	ENSSSCG00000007855	REXO5
3	3	rs81288413	25217690	0.259	4.87296e-09	1.18166e-05	ACSM5	intron_variant	ENSSSCG00000007855	REXO5
3	3	rs81335959	25260983	0.259	4.87296e-09	1.18166e-05	ACSM5	intron_variant	ENSSSCG00000007857	ACSM3
3	3	rs81324695	25404910	0.662	0.000131644	0.047884	ACSM5	intron_variant	ENSSSCG00000026453	ACSM5
3	3	ACSM5.P	25422526	0.216	3.21637e-13	1.16992e-08	ACSM5	upstream_gene_variant	ENSSSCG00000026453	ACSM5
3	3	rs81326933	25540768	0.763	6.93035e-08	8.40281e-05	ACSM5	-	-	-
3	3	rs81347321	25606794	0.289	1.55107e-05	0.00805979	ACSM5	-	-	-
3	3	rs81278505	25651284	0.167	1.23522e-11	8.98596e-08	ACSM5	-	-	-
3	3	rs81240993	25654130	0.211	1.03439e-06	0.000895834	ACSM5	-	-	-
3	3	rs81244431	25758644	0.263	1.65598e-08	3.01444e-05	ACSM5	downstream_gene_variant	ENSSSCG00000007862	GPR139
3	3	rs81247258	25965190	0.276	1.82322e-08	3.01444e-05	ACSM5	intron_variant	ENSSSCG00000034720	IQCK
3	3	rs333552464	26183611	0.724	1.82322e-08	3.01444e-05	ACSM5	intron_variant	ENSSSCG00000023829	CCP110
3	3	rs81333672	26196960	0.57	2.6529e-05	0.012035	ACSM5	intron_variant	ENSSSCG00000029212	GDE1
3	3	rs81475002	26275618	0.772	1.76319e-12	1.60336e-08	ACSM5	intron_variant	ENSSSCG00000007868	TMC5
3	3	rs81329230	26346502	0.522	2.45903e-06	0.00186343	ACSM5	intron_variant	ENSSSCG00000007866	TMC7
3	3	rs324741666	26460820	0.772	1.76319e-12	1.60336e-08	ACSM5	intron_variant	ENSSSCG00000022200	SYT17
3	3	rs81474976	26514284	0.772	1.76319e-12	1.60336e-08	ACSM5	intron_variant	ENSSSCG00000022200	SYT17
3	3	rs81475285	26619591	0.19	4.39734e-05	0.0188175	ACSM5	-	-	-
3	3	rs81239835	26750822	0.789	8.36619e-10	3.8039e-06	ACSM5	intron_variant	ENSSSCG00000032531	SMG1
3	3	rs81267534	26970417	0.443	1.96821e-05	0.0100833	ACSM5	-	-	-
3	3	rs81379308	27015488	0.452	8.17807e-07	0.000743673	ACSM5	-	-	-
3	3	rs81379367	27201874	0.526	2.87506e-05	0.0127534	ACSM5	intron_variant	ENSSSCG00000007872	XYLT1
3	3	rs81379369	27217537	0.289	1.25985e-07	0.000143206	ACSM5	intron_variant	ENSSSCG00000007872	XYLT1
3	3	rs81238437	27259911	0.205	5.1496e-10	2.67588e-06	ACSM5	intron_variant	ENSSSCG00000007872	XYLT1
3	3	rs81379421	27307613	0.341	3.25167e-05	0.0142501	ACSM5	intron_variant	ENSSSCG00000007872	XYLT1
3	3	rs81379431	27322976	0.289	1.25985e-07	0.000143206	ACSM5	intron_variant	ENSSSCG00000007872	XYLT1
3	3	rs81319789	33568099	0.25	1.44068e-06	0.0011768	ACSM5	-	-	-
3	3	rs81334729	34824841	0.689	6.24595e-05	0.0261138	ACSM5	-	-	-
3	3	rs81478928	36083064	0.763	9.87259e-06	0.0055247	ACSM5	-	-	-
3	3	rs81289409	36102291	0.224	2.44188e-05	0.0118488	ACSM5	-	-	-
3	3	rs81266926	45069392	0.246	2.54085e-05	0.0118488	ACSM5	-	-	-
3	3	rs81312320	45096369	0.754	2.54085e-05	0.0118488	ACSM5	-	-	-
3	3	rs81224450	45151000	0.754	2.54085e-05	0.0118488	ACSM5	-	-	-
3	3	rs81237540	48604309	0.154	2.52987e-05	0.0118488	ACSM5	-	-	-
4	6	rs81336707	20167972	0.022	7.72334e-07	0.000720331	ACSM5	intron_variant	ENSSSCG00000002802	GINS3
4	6	rs81336454	26053724	0.978	7.72334e-07	0.000720331	ACSM5	-	-	-
4	6	rs81395172	32407613	0.026	2.1129e-05	0.010528	ACSM5	-	-	-
5	8	rs81343181	19994764	0.184	0.000141711	0.0500447	ACSM5	intron_variant	ENSSSCG00000022155	RBPJ
5	8	rs81330366	20011888	0.123	2.68004e-05	0.012035	ACSM5	intron_variant	ENSSSCG00000022155	RBPJ
5	8	rs81476978	20038761	0.123	2.68004e-05	0.012035	ACSM5	intron_variant	ENSSSCG00000022155	RBPJ
5	8	rs81406761	20481624	0.996	3.50397e-09	1.06211e-05	ACSM5	intron_variant	ENSSSCG00000008762	STIM2
6	10	rs81252142	60180539	0.009	7.29637e-05	0.0285374	ACSM5	-	-	-
6	10	rs81426812	60532704	0.991	7.29637e-05	0.0285374	ACSM5	intron_variant	ENSSSCG00000011121	-
6	10	rs81260789	60574646	0.009	7.29637e-05	0.0285374	ACSM5	intron_variant	ENSSSCG00000011121	-
6	10	rs81253334	60634967	0.009	7.29637e-05	0.0285374	ACSM5	intron_variant	ENSSSCG00000011121	-
7	2	rs81284541	119937944	0.004	1.90703e-07	0.00043354	HIF1AN	intron_variant	ENSSSCG00000014219	CDO1
7	2	rs81363852	120690223	0.004	1.90703e-07	0.00043354	HIF1AN	upstream_gene_variant	ENSSSCG00000014224	SEMA6A
7	2	rs81363933	122105926	0.996	1.90703e-07	0.00043354	HIF1AN	-	-	-
7	2	rs81363986	122538392	0.004	2.07634e-07	0.000444264	HIF1AN	-	-	-
7	2	rs81225815	122722838	0.004	1.90703e-07	0.00043354	HIF1AN	-	-	-
7	2	rs81364080	123299205	0.996	1.90703e-07	0.00043354	HIF1AN	-	-	-
7	2	rs81364093	123395293	0.004	1.90703e-07	0.00043354	HIF1AN	intron_variant	ENSSSCG00000028431	HSD17B4
7	2	rs81295472	123998374	0.996	1.90703e-07	0.00043354	HIF1AN	-	-	-
7	2	rs81364195	124059680	0.004	1.90703e-07	0.00043354	HIF1AN	-	-	-
7	2	rs81296107	124163901	0.996	1.90703e-07	0.00043354	HIF1AN	-	-	-
7	2	rs80790446	124860117	0.004	1.90703e-07	0.00043354	HIF1AN	-	-	-
7	2	rs81474819	128693964	0.004	1.90703e-07	0.00043354	HIF1AN	-	-	-
8	5	rs81386076	86771075	0.013	3.09781e-06	0.00563399	HIF1AN	-	-	-
8	5	rs81337794	92956597	0.982	2.49079e-05	0.0371795	HIF1AN	intron_variant	ENSSSCG00000027898	ATP2B1
8	5	rs81311166	93003178	0.982	2.49079e-05	0.0371795	HIF1AN	intron_variant	ENSSSCG00000027898	ATP2B1
9	7	rs80870930	62413886	0.009	4.08858e-05	0.0371795	HIF1AN	-	-	-
9	7	rs80824617	62760250	0.009	4.08858e-05	0.0371795	HIF1AN	intron_variant	ENSSSCG00000039714	MIPOL1
9	7	rs80949277	63306042	0.991	4.08858e-05	0.0371795	HIF1AN	intron_variant	ENSSSCG00000039317	SLC25A21
9	7	rs80866076	63442565	0.009	4.08858e-05	0.0371795	HIF1AN	-	-	-
9	7	rs321616390	63701792	0.991	4.08858e-05	0.0371795	HIF1AN	-	-	-
9	7	rs80975688	64175737	0.991	4.08858e-05	0.0371795	HIF1AN	intron_variant	ENSSSCG00000032377	RALGAPA1
9	7	rs80971610	64386060	0.009	4.08858e-05	0.0371795	HIF1AN	-	-	-
9	7	rs80979456	64459036	0.009	4.08858e-05	0.0371795	HIF1AN	-	-	-
9	7	rs80914087	64482238	0.009	4.08858e-05	0.0371795	HIF1AN	-	-	-
9	7	rs80921778	64607933	0.991	4.08858e-05	0.0371795	HIF1AN	upstream_gene_variant	ENSSSCG00000001951	PSMA6
9	7	rs80803727	64812164	0.009	4.08858e-05	0.0371795	HIF1AN	upstream_gene_variant	ENSSSCG00000034753	FAM177A1
9	7	rs80911625	65210176	0.991	4.08858e-05	0.0371795	HIF1AN	upstream_gene_variant	ENSSSCG00000032041	RF00003
9	7	rs80933492	65815400	0.991	4.08858e-05	0.0371795	HIF1AN	intron_variant	ENSSSCG00000001963	EGLN3
9	7	rs80995643	65863033	0.991	4.08858e-05	0.0371795	HIF1AN	-	-	-
9	7	rs80788814	65883349	0.009	4.08858e-05	0.0371795	HIF1AN	-	-	-
9	7	rs80961115	65963698	0.009	4.08858e-05	0.0371795	HIF1AN	intron_variant	ENSSSCG00000001964	NPAS3
10	2	rs81284541	119937944	0.004	3.23645e-05	0.0320149	ChREBP	intron_variant	ENSSSCG00000014219	CDO1
10	2	rs81363852	120690223	0.004	3.23645e-05	0.0320149	ChREBP	upstream_gene_variant	ENSSSCG00000014224	SEMA6A
10	2	rs81363933	122105926	0.996	3.23645e-05	0.0320149	ChREBP	-	-	-
10	2	rs81363986	122538392	0.004	3.30798e-05	0.0320149	ChREBP	-	-	-
10	2	rs81225815	122722838	0.004	3.23645e-05	0.0320149	ChREBP	-	-	-
10	2	rs81364080	123299205	0.996	3.23645e-05	0.0320149	ChREBP	-	-	-
10	2	rs81364093	123395293	0.004	3.23645e-05	0.0320149	ChREBP	intron_variant	ENSSSCG00000028431	HSD17B4
10	2	rs81295472	123998374	0.996	3.23645e-05	0.0320149	ChREBP	-	-	-
10	2	rs81364195	124059680	0.004	3.23645e-05	0.0320149	ChREBP	-	-	-
10	2	rs81296107	124163901	0.996	3.23645e-05	0.0320149	ChREBP	-	-	-
10	2	rs80790446	124860117	0.004	3.23645e-05	0.0320149	ChREBP	-	-	-
10	2	rs81474819	128693964	0.004	3.23645e-05	0.0320149	ChREBP	-	-	-
11	9	rs81420563	18204538	0.974	4.7546e-07	0.00247063	ChREBP	intron_variant	ENSSSCG00000014904	DLG2
11	9	rs81281297	18261278	0.026	4.7546e-07	0.00247063	ChREBP	intron_variant	ENSSSCG00000014904	DLG2
11	9	rs81407294	18855958	0.026	4.7546e-07	0.00247063	ChREBP	-	-	-
11	9	rs81407308	18952752	0.026	4.7546e-07	0.00247063	ChREBP	-	-	-
11	9	rs81407558	21105059	0.026	4.7546e-07	0.00247063	ChREBP	-	-	-
11	9	rs81408056	25964789	0.86	1.80778e-05	0.0320149	ChREBP	-	-	-
11	9	rs81408162	26349127	0.86	1.80778e-05	0.0320149	ChREBP	-	-	-
11	9	rs81408173	26457702	0.75	6.10723e-05	0.0504874	ChREBP	intron_variant	ENSSSCG00000032360	PANX1
12	13	rs81447133	81152914	0.399	6.94629e-06	0.0252664	ChREBP	-	-	-
12	13	rs81447169	81254264	0.281	2.91056e-05	0.0320149	ChREBP	-	-	-
12	13	rs322937606	81420530	0.702	2.47787e-05	0.0320149	ChREBP	intron_variant	ENSSSCG00000011666	CLSTN2
12	13	rs80946349	81440526	0.702	2.47787e-05	0.0320149	ChREBP	intron_variant	ENSSSCG00000011666	CLSTN2
12	13	rs80916261	81488325	0.298	2.47787e-05	0.0320149	ChREBP	-	-	-
12	13	rs80942072	81561592	0.298	2.47787e-05	0.0320149	ChREBP	intron_variant	ENSSSCG00000011668	TRIM42
12	13	rs81316562	81604531	0.298	2.47787e-05	0.0320149	ChREBP	-	-	-
12	13	rs81344961	81639287	0.342	3.6929e-05	0.0344425	ChREBP	-	-	-
13	2	rs81284541	119937944	0.004	6.41854e-11	1.45917e-07	CREG1	intron_variant	ENSSSCG00000014219	CDO1
13	2	rs81363852	120690223	0.004	6.41854e-11	1.45917e-07	CREG1	upstream_gene_variant	ENSSSCG00000014224	SEMA6A
13	2	rs81363933	122105926	0.996	6.41854e-11	1.45917e-07	CREG1	-	-	-
13	2	rs81363986	122538392	0.004	6.35048e-11	1.45917e-07	CREG1	-	-	-
13	2	rs81225815	122722838	0.004	6.41854e-11	1.45917e-07	CREG1	-	-	-
13	2	rs81364080	123299205	0.996	6.41854e-11	1.45917e-07	CREG1	-	-	-
13	2	rs81364093	123395293	0.004	6.41854e-11	1.45917e-07	CREG1	intron_variant	ENSSSCG00000028431	HSD17B4
13	2	rs81295472	123998374	0.996	6.41854e-11	1.45917e-07	CREG1	-	-	-
13	2	rs81364195	124059680	0.004	6.41854e-11	1.45917e-07	CREG1	-	-	-
13	2	rs81296107	124163901	0.996	6.41854e-11	1.45917e-07	CREG1	-	-	-
13	2	rs80790446	124860117	0.004	6.41854e-11	1.45917e-07	CREG1	-	-	-
13	2	rs81474819	128693964	0.004	6.41854e-11	1.45917e-07	CREG1	-	-	-
13	2	rs81365226	133980760	0.991	2.08469e-06	0.00303314	CREG1	intron_variant	ENSSSCG00000014269	FNIP1
13	2	rs81326721	135397635	0.991	2.08469e-06	0.00303314	CREG1	downstream_gene_variant	ENSSSCG00000014292	HSPA4
13	2	rs81365594	135551879	0.009	2.08469e-06	0.00303314	CREG1	intron_variant	ENSSSCG00000014293	FSTL4
13	2	rs81365661	135636176	0.009	2.08469e-06	0.00303314	CREG1	intron_variant	ENSSSCG00000014293	FSTL4
13	2	rs81295831	135766122	0.009	2.08469e-06	0.00303314	CREG1	intron_variant	ENSSSCG00000014293	FSTL4
13	2	rs81338611	136199281	0.009	2.08469e-06	0.00303314	CREG1	-	-	-
14	2	rs81284541	119937944	0.004	4.27192e-08	9.14039e-05	DGAT2	intron_variant	ENSSSCG00000014219	CDO1
14	2	rs81363852	120690223	0.004	4.27192e-08	9.14039e-05	DGAT2	upstream_gene_variant	ENSSSCG00000014224	SEMA6A
14	2	rs81363933	122105926	0.996	4.27192e-08	9.14039e-05	DGAT2	-	-	-
14	2	rs81363986	122538392	0.004	4.26212e-08	9.14039e-05	DGAT2	-	-	-
14	2	rs81225815	122722838	0.004	4.27192e-08	9.14039e-05	DGAT2	-	-	-
14	2	rs81364080	123299205	0.996	4.27192e-08	9.14039e-05	DGAT2	-	-	-
14	2	rs81364093	123395293	0.004	4.27192e-08	9.14039e-05	DGAT2	intron_variant	ENSSSCG00000028431	HSD17B4
14	2	rs81295472	123998374	0.996	4.27192e-08	9.14039e-05	DGAT2	-	-	-
14	2	rs81364195	124059680	0.004	4.27192e-08	9.14039e-05	DGAT2	-	-	-
14	2	rs81296107	124163901	0.996	4.27192e-08	9.14039e-05	DGAT2	-	-	-
14	2	rs80790446	124860117	0.004	4.27192e-08	9.14039e-05	DGAT2	-	-	-
14	2	rs81474819	128693964	0.004	4.27192e-08	9.14039e-05	DGAT2	-	-	-
15	7	rs80870930	62413886	0.009	3.87835e-05	0.0352678	DGAT2	-	-	-
15	7	rs80824617	62760250	0.009	3.87835e-05	0.0352678	DGAT2	intron_variant	ENSSSCG00000039714	MIPOL1
15	7	rs80949277	63306042	0.991	3.87835e-05	0.0352678	DGAT2	intron_variant	ENSSSCG00000039317	SLC25A21
15	7	rs80866076	63442565	0.009	3.87835e-05	0.0352678	DGAT2	-	-	-
15	7	rs321616390	63701792	0.991	3.87835e-05	0.0352678	DGAT2	-	-	-
15	7	rs80975688	64175737	0.991	3.87835e-05	0.0352678	DGAT2	intron_variant	ENSSSCG00000032377	RALGAPA1
15	7	rs80971610	64386060	0.009	3.87835e-05	0.0352678	DGAT2	-	-	-
15	7	rs80979456	64459036	0.009	3.87835e-05	0.0352678	DGAT2	-	-	-
15	7	rs80914087	64482238	0.009	3.87835e-05	0.0352678	DGAT2	-	-	-
15	7	rs80921778	64607933	0.991	3.87835e-05	0.0352678	DGAT2	upstream_gene_variant	ENSSSCG00000001951	PSMA6
15	7	rs80803727	64812164	0.009	3.87835e-05	0.0352678	DGAT2	upstream_gene_variant	ENSSSCG00000034753	FAM177A1
15	7	rs80911625	65210176	0.991	3.87835e-05	0.0352678	DGAT2	upstream_gene_variant	ENSSSCG00000032041	RF00003
15	7	rs80933492	65815400	0.991	3.87835e-05	0.0352678	DGAT2	intron_variant	ENSSSCG00000001963	EGLN3
15	7	rs80835896	65827766	0.039	2.77132e-05	0.0352678	DGAT2	intron_variant	ENSSSCG00000001963	EGLN3
15	7	rs80995643	65863033	0.991	3.87835e-05	0.0352678	DGAT2	-	-	-
15	7	rs80788814	65883349	0.009	3.87835e-05	0.0352678	DGAT2	-	-	-
15	7	rs80961115	65963698	0.009	3.87835e-05	0.0352678	DGAT2	intron_variant	ENSSSCG00000001964	NPAS3
16	9	rs81415303	106297336	0.987	6.33348e-05	0.0479946	DGAT2	-	-	-
16	9	rs81415878	112941524	0.013	6.33348e-05	0.0479946	DGAT2	intron_variant	ENSSSCG00000015462	TPK1
16	9	rs81300533	112954085	0.987	6.33348e-05	0.0479946	DGAT2	intron_variant	ENSSSCG00000015462	TPK1
16	9	rs80886851	112974637	0.013	6.33348e-05	0.0479946	DGAT2	intron_variant	ENSSSCG00000015462	TPK1
16	9	rs81415886	113055055	0.013	6.33348e-05	0.0479946	DGAT2	intron_variant	ENSSSCG00000015462	TPK1
16	9	rs81416742	123003538	0.013	6.33348e-05	0.0479946	DGAT2	intron_variant	ENSSSCG00000015543	CACNA1E
17	11	rs80796231	8855571	0.128	8.2882e-07	0.0100492	FOS	intron_variant	ENSSSCG00000029039	BRCA2
17	11	rs80845358	10367680	0.877	3.72171e-09	0.000135374	FOS	-	-	-
17	11	rs80798788	10399072	0.882	2.44449e-08	0.000444578	FOS	-	-	-
18	2	rs81306755	145257	0.509	4.42996e-07	0.00107424	IGF2	intron_variant	ENSSSCG00000014565	-
18	2	rs81328276	236157	0.246	1.83424e-09	8.33982e-06	IGF2	intron_variant	ENSSSCG00000024569	ANO9
18	2	rs81317307	310819	0.654	5.66019e-06	0.00980398	IGF2	intron_variant	ENSSSCG00000027045	LRRC56
18	2	rs81339115	422634	0.325	4.2576e-06	0.0077433	IGF2	intron_variant	ENSSSCG00000012850	DEAF1
18	2	rs81341763	677649	0.254	4.44474e-10	2.30961e-06	IGF2	-	-	-
18	2	IGF2	1483817	0.794	3.02996e-07	0.000787227	IGF2	-	-	-
18	2	rs81252426	2984595	0.746	2.34283e-07	0.000655525	IGF2	intron_variant	ENSSSCG00000031191	-
18	2	rs81330112	3058633	0.746	2.34283e-07	0.000655525	IGF2	intron_variant	ENSSSCG00000031191	-
18	2	rs81336288	3062975	0.811	1.20222e-10	1.50097e-06	IGF2	intron_variant	ENSSSCG00000031191	-
18	2	rs81341267	3094575	0.746	2.34283e-07	0.000655525	IGF2	intron_variant	ENSSSCG00000031191	-
18	2	rs81328266	3657005	0.663	8.88794e-07	0.00179605	IGF2	intron_variant	ENSSSCG00000031191	-
18	2	rs81322199	3689100	0.075	1.45344e-15	5.28676e-11	IGF2	intron_variant	ENSSSCG00000031191	-
18	2	rs81356987	3859973	0.693	1.97837e-10	1.64001e-06	IGF2	-	-	-
18	2	rs81368353	3895569	0.382	7.6258e-06	0.0110952	IGF2	-	-	-
18	2	rs81364067	4412670	0.465	1.84284e-05	0.0231143	IGF2	intron_variant	ENSSSCG00000012884	PPP6R3
18	2	rs81364734	4444553	0.478	1.85124e-06	0.00354405	IGF2	intron_variant	ENSSSCG00000012884	PPP6R3
18	2	rs81337384	4531357	0.636	8.41653e-07	0.00179605	IGF2	downstream_gene_variant	ENSSSCG00000012885	-
18	2	rs81368683	4966521	0.197	1.23795e-10	1.50097e-06	IGF2	upstream_gene_variant	ENSSSCG00000012896	NDUFV1
18	2	rs81355859	5069573	0.794	1.69926e-08	6.86767e-05	IGF2	intron_variant	ENSSSCG00000012906	CABP4
18	2	rs81326091	5417371	0.259	7.49518e-06	0.0110952	IGF2	intron_variant	ENSSSCG00000024837	SYT12
18	2	rs81356888	5928281	0.781	3.62376e-05	0.0387679	IGF2	intron_variant	ENSSSCG00000030415	DPP3
18	2	rs81357012	6072406	0.798	2.25437e-10	1.64001e-06	IGF2	missense_variant	ENSSSCG00000029949	CD248
18	2	rs81359193	7493484	0.228	7.34294e-06	0.0110952	IGF2	intron_variant	ENSSSCG00000033188	-
18	2	rs81359004	7536991	0.154	2.71054e-10	1.64322e-06	IGF2	intron_variant	ENSSSCG00000013024	-
18	2	rs81278072	7642627	0.272	7.34294e-06	0.0110952	IGF2	-	-	-
18	2	rs81316921	8919611	0.224	1.63275e-05	0.0212106	IGF2	upstream_gene_variant	ENSSSCG00000026837	RF00087
18	2	rs81474654	9224164	0.763	2.17552e-07	0.000655525	IGF2	intron_variant	ENSSSCG00000036669	-
18	2	rs81474931	11764773	0.136	6.15234e-07	0.00139866	IGF2	non_coding_transcript_exon_variant	ENSSSCG00000037095	-
19	9	rs81277796	54051728	0.272	0.000113701	0.0320602	MGLL	-	-	-
19	9	rs81314908	54054121	0.298	2.38178e-05	0.00833027	MGLL	-	-	-
19	9	rs81411620	55054349	0.355	0.000129339	0.0351086	MGLL	non_coding_transcript_variant	ENSSSCG00000035237	-
19	9	rs81411623	55068926	0.355	0.000129339	0.0351086	MGLL	non_coding_transcript_variant	ENSSSCG00000035237	-
19	9	rs81276455	55489578	0.25	0.000122006	0.0338766	MGLL	intron_variant	ENSSSCG00000015235	ETS1
19	9	rs81477388	55857335	0.202	9.67018e-05	0.0281171	MGLL	synonymous_variant	ENSSSCG00000021573	KCNJ5
20	13	rs80813451	47034430	0.465	0.000166526	0.0438928	MGLL	intron_variant	ENSSSCG00000011497	MAGI1
20	13	rs334822364	48282029	0.596	9.73979e-05	0.0281171	MGLL	-	-	-
20	13	rs80901843	50392004	0.627	6.04538e-05	0.0184785	MGLL	-	-	-
20	13	rs81213102	50537126	0.627	6.04538e-05	0.0184785	MGLL	synonymous_variant	ENSSSCG00000033154	ARL6IP5
20	13	rs81445590	51387801	0.496	1.23335e-06	0.00141185	MGLL	intron_variant	ENSSSCG00000011514	MITF
20	13	rs81445884	54095329	0.68	8.98388e-06	0.00430674	MGLL	intron_variant	ENSSSCG00000011518	SHQ1
20	13	rs81274501	54132622	0.32	8.98388e-06	0.00430674	MGLL	intron_variant	ENSSSCG00000011518	SHQ1
20	13	rs81445986	54676398	0.421	0.000138715	0.037375	MGLL	intron_variant	ENSSSCG00000011521	PDZRN3
20	13	rs80927938	54846324	0.61	9.58757e-05	0.0281171	MGLL	-	-	-
20	13	rs81446005	55042882	0.803	2.68449e-07	0.000574385	MGLL	-	-	-
20	13	rs81294606	55361401	0.211	1.3197e-06	0.00141185	MGLL	-	-	-
20	13	rs81246453	55420116	0.211	1.3197e-06	0.00141185	MGLL	-	-	-
20	13	rs80831322	55876215	0.211	1.3197e-06	0.00141185	MGLL	intron_variant	ENSSSCG00000011522	CNTN3
20	13	rs81446067	55930063	0.797	1.07155e-06	0.00139202	MGLL	intron_variant	ENSSSCG00000011522	CNTN3
20	13	rs81446075	55997574	0.197	2.68449e-07	0.000574385	MGLL	intron_variant	ENSSSCG00000011522	CNTN3
20	13	rs81478408	56027315	0.197	2.68449e-07	0.000574385	MGLL	-	-	-
20	13	rs345179433	57384026	0.197	2.68449e-07	0.000574385	MGLL	-	-	-
20	13	rs81340615	57486209	0.789	1.3197e-06	0.00141185	MGLL	-	-	-
20	13	rs81446093	57604275	0.211	1.3197e-06	0.00141185	MGLL	-	-	-
20	13	rs80909709	58821305	0.39	9.58757e-05	0.0281171	MGLL	-	-	-
20	13	rs80995262	59654937	0.504	6.2107e-05	0.0188257	MGLL	intron_variant	ENSSSCG00000011528	IL5RA
20	13	rs81344292	59846888	0.197	2.68449e-07	0.000574385	MGLL	-	-	-
20	13	rs80827353	60065090	0.434	0.000199437	0.0503773	MGLL	-	-	-
20	13	rs80841140	60113165	0.434	0.000199437	0.0503773	MGLL	-	-	-
20	13	rs81446158	60146578	0.566	0.000199437	0.0503773	MGLL	-	-	-
20	13	rs81446170	60259026	0.478	2.79072e-05	0.0093991	MGLL	-	-	-
20	13	rs81223384	60431264	0.566	0.000199437	0.0503773	MGLL	downstream_gene_variant	ENSSSCG00000023806	LRRN1
20	13	rs81344912	60744217	0.803	2.68449e-07	0.000574385	MGLL	-	-	-
20	13	rs80930641	60906200	0.197	2.68449e-07	0.000574385	MGLL	-	-	-
20	13	rs81274392	60981272	0.803	2.68449e-07	0.000574385	MGLL	intron_variant	ENSSSCG00000011532	SUMF1
20	13	rs81446188	60995101	0.197	2.68449e-07	0.000574385	MGLL	intron_variant	ENSSSCG00000011532	SUMF1
20	13	rs81446205	61107898	0.803	2.68449e-07	0.000574385	MGLL	intron_variant	ENSSSCG00000023437	ITPR1
20	13	rs81446211	61140536	0.478	1.9994e-05	0.00742104	MGLL	intron_variant	ENSSSCG00000023437	ITPR1
20	13	rs81446213	61184088	0.197	2.68449e-07	0.000574385	MGLL	intron_variant	ENSSSCG00000023437	ITPR1
20	13	rs81446232	61461102	0.803	2.68449e-07	0.000574385	MGLL	-	-	-
20	13	rs81446235	61518290	0.197	2.68449e-07	0.000574385	MGLL	-	-	-
20	13	rs81298552	61643390	0.803	2.68449e-07	0.000574385	MGLL	intron_variant	ENSSSCG00000011535	ARL8B
20	13	rs81446263	61718862	0.803	2.68449e-07	0.000574385	MGLL	intron_variant	ENSSSCG00000034197	EDEM1
20	13	rs81285927	61779405	0.803	2.68449e-07	0.000574385	MGLL	-	-	-
20	13	rs80816799	61862974	0.197	2.68449e-07	0.000574385	MGLL	-	-	-
20	13	rs81294655	62060065	0.482	0.000123115	0.0339257	MGLL	-	-	-
20	13	rs81446290	62144348	0.596	0.000159805	0.0424288	MGLL	-	-	-
20	13	rs81298791	64450030	0.539	1.82948e-05	0.00686036	MGLL	-	-	-
20	13	rs81446362	64483409	0.447	1.38554e-05	0.00524977	MGLL	-	-	-
20	13	rs81446358	64510709	0.689	4.95901e-07	0.000808474	MGLL	-	-	-
20	13	rs81446433	64996612	0.509	1.12482e-05	0.00430674	MGLL	downstream_gene_variant	ENSSSCG00000011538	LMCD1
20	13	rs81241557	65039974	0.509	1.12482e-05	0.00430674	MGLL	3_prime_UTR_variant	ENSSSCG00000023082	SSUH2
20	13	rs81227824	65597281	0.478	6.66758e-06	0.00430674	MGLL	-	-	-
20	13	rs80971212	65822178	0.522	6.66758e-06	0.00430674	MGLL	intron_variant	ENSSSCG00000011540	SETD5
20	13	rs80884874	65882018	0.522	6.66758e-06	0.00430674	MGLL	intron_variant	ENSSSCG00000011543	LHFPL4
20	13	rs80953937	65976067	0.342	6.00121e-07	0.000808474	MGLL	intron_variant	ENSSSCG00000011546	MTMR14
20	13	rs331955329	66004327	0.658	6.00121e-07	0.000808474	MGLL	intron_variant	ENSSSCG00000011546	MTMR14
20	13	rs80971430	66026240	0.342	6.00121e-07	0.000808474	MGLL	intron_variant	ENSSSCG00000011546	MTMR14
20	13	rs80895088	66040057	0.658	6.00121e-07	0.000808474	MGLL	downstream_gene_variant	ENSSSCG00000011546	MTMR14
20	13	rs80945527	66104857	0.342	6.00121e-07	0.000808474	MGLL	intron_variant	ENSSSCG00000011553	-
20	13	rs80898778	66130362	0.623	0.000118455	0.0331436	MGLL	intron_variant	ENSSSCG00000011555	RPUSD3
20	13	rs80885182	66270725	0.342	6.00121e-07	0.000808474	MGLL	intron_variant	ENSSSCG00000011563	FANCD2
20	13	rs80932483	66319624	0.114	2.86826e-05	0.0093991	MGLL	intron_variant	ENSSSCG00000011565	BRK1
20	13	rs81446446	66388969	0.658	6.00121e-07	0.000808474	MGLL	intron_variant	ENSSSCG00000011570	IRAK2
20	13	rs45430493	66515894	0.658	6.00121e-07	0.000808474	MGLL	synonymous_variant	ENSSSCG00000011572	SEC13
20	13	rs81446475	66725741	0.386	2.31764e-05	0.00818466	MGLL	intron_variant	ENSSSCG00000023084	ATP2B2
20	13	rs81446455	66763860	0.32	1.10706e-05	0.00430674	MGLL	intron_variant	ENSSSCG00000023084	ATP2B2
20	13	rs81446484	66777686	0.68	1.10706e-05	0.00430674	MGLL	intron_variant	ENSSSCG00000023084	ATP2B2
20	13	rs81478601	66795578	0.68	1.10706e-05	0.00430674	MGLL	intron_variant	ENSSSCG00000023084	ATP2B2
20	13	rs81275610	66799876	0.693	4.45881e-06	0.00395573	MGLL	intron_variant	ENSSSCG00000023084	ATP2B2
20	13	rs81312729	67010652	0.68	1.10706e-05	0.00430674	MGLL	intron_variant	ENSSSCG00000039850	SLC6A11
20	13	rs81291119	67017483	0.68	1.10706e-05	0.00430674	MGLL	intron_variant	ENSSSCG00000039850	SLC6A11
20	13	rs81227118	67031611	0.68	1.10706e-05	0.00430674	MGLL	intron_variant	ENSSSCG00000039850	SLC6A11
20	13	rs80786631	67209347	0.68	1.10706e-05	0.00430674	MGLL	5_prime_UTR_variant	ENSSSCG00000011576	HRH1
20	13	rs80887797	67221813	0.68	1.10706e-05	0.00430674	MGLL	intron_variant	ENSSSCG00000011576	HRH1
20	13	rs80852045	67240456	0.32	1.10706e-05	0.00430674	MGLL	intron_variant	ENSSSCG00000011576	HRH1
20	13	rs80841003	67303199	0.32	1.10706e-05	0.00430674	MGLL	intron_variant	ENSSSCG00000011576	HRH1
20	13	rs80968667	67313161	0.32	1.10706e-05	0.00430674	MGLL	intron_variant	ENSSSCG00000011576	HRH1
20	13	rs80956263	67345693	0.32	1.10706e-05	0.00430674	MGLL	intron_variant	ENSSSCG00000011576	HRH1
20	13	rs81446503	67460408	0.32	1.10706e-05	0.00430674	MGLL	intron_variant	ENSSSCG00000011575	ATG7
20	13	rs81291303	67581983	0.114	2.86826e-05	0.0093991	MGLL	intron_variant	ENSSSCG00000011575	ATG7
20	13	rs81446559	67849306	0.307	4.45881e-06	0.00395573	MGLL	intron_variant	ENSSSCG00000030581	VGLL4
20	13	rs81446534	67869502	0.68	1.10706e-05	0.00430674	MGLL	intron_variant	ENSSSCG00000030581	VGLL4
20	13	rs81286362	67883559	0.68	1.10706e-05	0.00430674	MGLL	-	-	-
20	13	rs81446547	67956953	0.32	1.10706e-05	0.00430674	MGLL	intron_variant	ENSSSCG00000011578	TAMM41
20	13	rs81446550	68050796	0.68	1.10706e-05	0.00430674	MGLL	-	-	-
20	13	rs81446551	68063284	0.32	1.10706e-05	0.00430674	MGLL	upstream_gene_variant	ENSSSCG00000019373	RF00002
20	13	rs81446577	68325756	0.68	1.10706e-05	0.00430674	MGLL	intron_variant	ENSSSCG00000011579	PPARG
20	13	rs81219146	68363646	0.32	1.10706e-05	0.00430674	MGLL	intron_variant	ENSSSCG00000011579	PPARG
20	13	rs81446594	68450960	0.886	2.86826e-05	0.0093991	MGLL	-	-	-
20	13	rs81298754	68477019	0.114	2.86826e-05	0.0093991	MGLL	intron_variant	ENSSSCG00000011580	TSEN2
20	13	rs81293162	68507094	0.68	1.10706e-05	0.00430674	MGLL	intron_variant	ENSSSCG00000011580	TSEN2
20	13	rs81252658	68804337	0.68	1.10706e-05	0.00430674	MGLL	intron_variant	ENSSSCG00000011587	EFCAB12
20	13	rs333600445	68909081	0.68	1.10706e-05	0.00430674	MGLL	downstream_gene_variant	ENSSSCG00000011589	IFT122
20	13	rs80970440	68939717	0.32	1.10706e-05	0.00430674	MGLL	intron_variant	ENSSSCG00000011591	H1FOO
20	13	rs81446603	68979390	0.68	1.10706e-05	0.00430674	MGLL	intron_variant	ENSSSCG00000011592	PLXND1
20	13	rs80982389	68998306	0.32	1.10706e-05	0.00430674	MGLL	upstream_gene_variant	ENSSSCG00000011592	PLXND1
20	13	rs80884918	69011565	0.321	2.09859e-06	0.00218098	MGLL	-	-	-
20	13	rs80921344	69035265	0.32	1.10706e-05	0.00430674	MGLL	downstream_gene_variant	ENSSSCG00000011593	TMCC1
20	13	rs80869386	69052376	0.32	1.10706e-05	0.00430674	MGLL	intron_variant	ENSSSCG00000011593	TMCC1
20	13	rs81222920	69940516	0.474	0.000154788	0.0413989	MGLL	-	-	-
20	13	rs81446640	70122397	0.68	1.10706e-05	0.00430674	MGLL	intron_variant	ENSSSCG00000011600	SLC6A6
20	13	rs81446653	70211619	0.32	1.10706e-05	0.00430674	MGLL	-	-	-
20	13	rs81446680	70435551	0.649	5.32908e-05	0.0165675	MGLL	-	-	-
20	13	rs81306386	70558071	0.68	1.10706e-05	0.00430674	MGLL	intron_variant	ENSSSCG00000039010	WNT7A
20	13	rs81327543	70784591	0.614	2.31764e-05	0.00818466	MGLL	intron_variant	ENSSSCG00000011609	FBLN2
20	13	rs81345179	71068643	0.886	2.86826e-05	0.0093991	MGLL	intron_variant	ENSSSCG00000027812	IQSEC1
20	13	rs81256676	71082566	0.32	1.10706e-05	0.00430674	MGLL	intron_variant	ENSSSCG00000027812	IQSEC1
20	13	rs81283643	71375748	0.68	1.10706e-05	0.00430674	MGLL	intron_variant	ENSSSCG00000023354	ACAD9
20	13	rs81315570	71447567	0.68	1.10706e-05	0.00430674	MGLL	intron_variant	ENSSSCG00000024552	-
20	13	rs81339681	71513357	0.68	1.10706e-05	0.00430674	MGLL	intron_variant	ENSSSCG00000024000	EFCC1
20	13	rs81215583	71905692	0.68	1.10706e-05	0.00430674	MGLL	synonymous_variant	ENSSSCG00000011612	RPN1
20	13	rs81244930	73122886	0.351	3.71519e-06	0.00346504	MGLL	intron_variant	ENSSSCG00000031557	CHCHD6
20	13	rs81312560	73216493	0.315	3.94035e-07	0.000796258	MGLL	intron_variant	ENSSSCG00000031557	CHCHD6
20	13	rs80838457	73367368	0.649	3.71519e-06	0.00346504	MGLL	upstream_gene_variant	ENSSSCG00000011625	CHST13
20	13	rs80808704	73510043	0.412	1.02072e-05	0.00430674	MGLL	intron_variant	ENSSSCG00000011627	ACPP
20	13	rs80985385	73790820	0.351	3.71519e-06	0.00346504	MGLL	intron_variant	ENSSSCG00000011629	ACAD11
20	13	rs334940347	73819639	0.351	3.71519e-06	0.00346504	MGLL	upstream_gene_variant	ENSSSCG00000011631	UBA5
20	13	rs81478496	74266440	0.346	4.44841e-05	0.0139488	MGLL	-	-	-
20	13	rs81247562	74363417	0.68	1.10706e-05	0.00430674	MGLL	-	-	-
20	13	rs81239673	74376121	0.32	1.10706e-05	0.00430674	MGLL	-	-	-
20	13	rs81235136	74455811	0.32	1.10706e-05	0.00430674	MGLL	-	-	-
20	13	rs80804638	74539501	0.32	1.10706e-05	0.00430674	MGLL	intron_variant	ENSSSCG00000011635	TMEM108
20	13	rs80869440	74621013	0.32	1.10706e-05	0.00430674	MGLL	intron_variant	ENSSSCG00000011636	BFSP2
20	13	rs81220271	74952257	0.32	1.10706e-05	0.00430674	MGLL	intron_variant	ENSSSCG00000011640	TF
20	13	rs81298520	74997860	0.32	1.10706e-05	0.00430674	MGLL	intron_variant	ENSSSCG00000011639	SRPRB
20	13	rs81446767	75051486	0.68	1.10706e-05	0.00430674	MGLL	intron_variant	ENSSSCG00000036503	RAB6B
20	13	rs81446765	75073832	0.32	1.10706e-05	0.00430674	MGLL	intron_variant	ENSSSCG00000036503	RAB6B
20	13	rs81446763	75090928	0.68	1.10706e-05	0.00430674	MGLL	-	-	-
20	13	rs81446856	75744790	0.886	2.86826e-05	0.0093991	MGLL	intron_variant	ENSSSCG00000011646	KY
20	13	rs81447107	80895808	0.237	2.19724e-05	0.00791311	MGLL	-	-	-
20	13	rs81447112	80937093	0.237	2.19724e-05	0.00791311	MGLL	-	-	-
21	13	rs80988778	107655572	0.461	2.95016e-05	0.00949639	MGLL	intron_variant	ENSSSCG00000035525	-
21	13	rs80874675	107736873	0.461	2.95016e-05	0.00949639	MGLL	-	-	-
21	13	rs318579958	109633058	0.939	0.000195179	0.0503773	MGLL	-	-	-
21	13	rs81242841	109659033	0.939	0.000195179	0.0503773	MGLL	intron_variant	ENSSSCG00000028905	TNIK
22	4	rs80803396	64491574	0.316	2.32419e-06	0.042588	NCOA2	-	-	-
22	4	rs80949198	64835045	0.254	3.51251e-06	0.042588	NCOA2	intron_variant	ENSSSCG00000006193	TRAM1
22	4	rs80951880	65609521	0.268	3.43391e-06	0.042588	NCOA2	intron_variant	ENSSSCG00000006197	SULF1
22	4	rs81334801	69900791	0.25	6.50529e-06	0.0473247	NCOA2	-	-	-
23	16	rs81461074	63606393	0.215	3.23172e-06	0.0235101	PIK3R1	upstream_gene_variant	ENSSSCG00000017041	ADRA1B
23	16	rs81461119	63755342	0.785	3.23172e-06	0.0235101	PIK3R1	-	-	-
23	16	rs81222211	63825864	0.785	3.23172e-06	0.0235101	PIK3R1	-	-	-
24	2	rs81284541	119937944	0.004	1.44383e-11	3.10146e-08	PPARG	intron_variant	ENSSSCG00000014219	CDO1
24	2	rs81363852	120690223	0.004	1.44383e-11	3.10146e-08	PPARG	upstream_gene_variant	ENSSSCG00000014224	SEMA6A
24	2	rs81363933	122105926	0.996	1.44383e-11	3.10146e-08	PPARG	-	-	-
24	2	rs81363986	122538392	0.004	1.44952e-11	3.10146e-08	PPARG	-	-	-
24	2	rs81225815	122722838	0.004	1.44383e-11	3.10146e-08	PPARG	-	-	-
24	2	rs81364080	123299205	0.996	1.44383e-11	3.10146e-08	PPARG	-	-	-
24	2	rs81364093	123395293	0.004	1.44383e-11	3.10146e-08	PPARG	intron_variant	ENSSSCG00000028431	HSD17B4
24	2	rs81295472	123998374	0.996	1.44383e-11	3.10146e-08	PPARG	-	-	-
24	2	rs81364195	124059680	0.004	1.44383e-11	3.10146e-08	PPARG	-	-	-
24	2	rs81296107	124163901	0.996	1.44383e-11	3.10146e-08	PPARG	-	-	-
24	2	rs80790446	124860117	0.004	1.44383e-11	3.10146e-08	PPARG	-	-	-
24	2	rs81474819	128693964	0.004	1.44383e-11	3.10146e-08	PPARG	-	-	-
25	2	rs81284541	119937944	0.004	3.2972e-06	0.00749577	PPARGC1A	intron_variant	ENSSSCG00000014219	CDO1
25	2	rs81363852	120690223	0.004	3.2972e-06	0.00749577	PPARGC1A	upstream_gene_variant	ENSSSCG00000014224	SEMA6A
25	2	rs81363933	122105926	0.996	3.2972e-06	0.00749577	PPARGC1A	-	-	-
25	2	rs81363986	122538392	0.004	3.15657e-06	0.00749577	PPARGC1A	-	-	-
25	2	rs81225815	122722838	0.004	3.2972e-06	0.00749577	PPARGC1A	-	-	-
25	2	rs81364080	123299205	0.996	3.2972e-06	0.00749577	PPARGC1A	-	-	-
25	2	rs81364093	123395293	0.004	3.2972e-06	0.00749577	PPARGC1A	intron_variant	ENSSSCG00000028431	HSD17B4
25	2	rs81295472	123998374	0.996	3.2972e-06	0.00749577	PPARGC1A	-	-	-
25	2	rs81364195	124059680	0.004	3.2972e-06	0.00749577	PPARGC1A	-	-	-
25	2	rs81296107	124163901	0.996	3.2972e-06	0.00749577	PPARGC1A	-	-	-
25	2	rs80790446	124860117	0.004	3.2972e-06	0.00749577	PPARGC1A	-	-	-
25	2	rs81474819	128693964	0.004	3.2972e-06	0.00749577	PPARGC1A	-	-	-
26	2	rs81284541	119937944	0.004	2.56733e-09	5.49317e-06	SCD	intron_variant	ENSSSCG00000014219	CDO1
26	2	rs81363852	120690223	0.004	2.56733e-09	5.49317e-06	SCD	upstream_gene_variant	ENSSSCG00000014224	SEMA6A
26	2	rs81363933	122105926	0.996	2.56733e-09	5.49317e-06	SCD	-	-	-
26	2	rs81363986	122538392	0.004	2.4979e-09	5.49317e-06	SCD	-	-	-
26	2	rs81225815	122722838	0.004	2.56733e-09	5.49317e-06	SCD	-	-	-
26	2	rs81364080	123299205	0.996	2.56733e-09	5.49317e-06	SCD	-	-	-
26	2	rs81364093	123395293	0.004	2.56733e-09	5.49317e-06	SCD	intron_variant	ENSSSCG00000028431	HSD17B4
26	2	rs81295472	123998374	0.996	2.56733e-09	5.49317e-06	SCD	-	-	-
26	2	rs81364195	124059680	0.004	2.56733e-09	5.49317e-06	SCD	-	-	-
26	2	rs81296107	124163901	0.996	2.56733e-09	5.49317e-06	SCD	-	-	-
26	2	rs80790446	124860117	0.004	2.56733e-09	5.49317e-06	SCD	-	-	-
26	2	rs81474819	128693964	0.004	2.56733e-09	5.49317e-06	SCD	-	-	-

## Sheet: Significant eSNPs BC1_DU
Interval	Chr	SNP	Position	MAF	p-value	FDR	Associated Gene	Consequence	Ensembl_GeneID	Gene_Symbol
1	1	rs81348429	13163823	0.885	0.00011828	0.034828	ACSM5	-	-	-
1	1	rs81348541	13630037	0.139	0.000111913	0.0332278	ACSM5	upstream_gene_variant	ENSSSCG00000031720	-
1	1	rs81327383	14456261	0.07	2.02e-12	7.21e-08	ACSM5	intron_variant	ENSSSCG00000025777	ESR1
2	1	rs80877479	246699639	0.787	9.52e-05	0.0296616	ACSM5	intron_variant	ENSSSCG00000005425	SLC44A1
2	1	rs81306994	250592663	0.086	0.000259601	0.0461819	ACSM5	-	-	-
2	1	rs80999779	258899089	0.77	1.11e-11	1.32e-07	ACSM5	-	-	-
2	1	rs80878629	258930988	0.23	1.11e-11	1.32e-07	ACSM5	-	-	-
3	2	rs81359986	8713993	0.086	0.000259601	0.0461819	ACSM5	intron_variant	ENSSSCG00000028537	-
3	2	rs81360021	8765594	0.914	0.000259601	0.0461819	ACSM5	-	-	-
3	2	rs81368151	17109174	0.906	4.6e-07	0.000321362	ACSM5	-	-	-
3	2	rs81368556	18237854	0.971	0.000190129	0.0422241	ACSM5	-	-	-
3	2	rs81335483	18451516	0.029	0.000190129	0.0422241	ACSM5	upstream_gene_variant	ENSSSCG00000013283	ACCSL
3	2	rs81257052	18510657	0.971	0.000190129	0.0422241	ACSM5	intron_variant	ENSSSCG00000021739	HSD17B12
3	2	rs81238474	18530307	0.029	0.000182038	0.041311	ACSM5	intron_variant	ENSSSCG00000021739	HSD17B12
3	2	rs81355974	21054636	0.858	5.04e-05	0.01743	ACSM5	-	-	-
3	2	rs81304212	25964207	0.221	6.73e-05	0.0221878	ACSM5	-	-	-
3	2	rs81271364	26475888	0.734	3.8e-05	0.0135591	ACSM5	intron_variant	ENSSSCG00000013301	ELF5
4	3	rs81324692	4163933	0.963	0.000254574	0.0461819	ACSM5	intron_variant	ENSSSCG00000021285	RNF216
4	3	rs81269904	4196869	0.963	0.000254574	0.0461819	ACSM5	intron_variant	ENSSSCG00000021285	RNF216
4	3	rs81242793	13754703	0.914	0.000259601	0.0461819	ACSM5	intron_variant	ENSSSCG00000035984	-
4	3	rs80904058	16240295	0.932	8.34e-06	0.00365994	ACSM5	-	-	-
4	3	rs81377182	19351190	0.23	2.93e-06	0.00168425	ACSM5	intron_variant	ENSSSCG00000007814	KIAA0556
4	3	rs81377282	19382580	0.23	2.93e-06	0.00168425	ACSM5	intron_variant	ENSSSCG00000007815	GTF3C1
4	3	rs81477684	22920978	0.045	6.39e-06	0.00295757	ACSM5	-	-	-
4	3	rs81321464	23166905	0.139	1.51e-07	0.00014118	ACSM5	-	-	-
4	3	rs81312070	23335378	0.914	2.87e-09	7.88e-06	ACSM5	intron_variant	ENSSSCG00000036475	HS3ST2
4	3	rs81227560	23359403	0.086	2.87e-09	7.88e-06	ACSM5	intron_variant	ENSSSCG00000036475	HS3ST2
4	3	rs341046181	23433950	0.861	1.51e-07	0.00014118	ACSM5	-	-	-
4	3	rs81475137	23446125	0.111	6.08e-08	9.03e-05	ACSM5	-	-	-
4	3	rs81238947	23519366	0.139	1.51e-07	0.00014118	ACSM5	-	-	-
4	3	rs81324887	23568329	0.889	6.08e-08	9.03e-05	ACSM5	downstream_gene_variant	ENSSSCG00000007838	OTOA
4	3	rs81340946	23582844	0.086	2.87e-09	7.88e-06	ACSM5	intron_variant	ENSSSCG00000007838	OTOA
4	3	rs81313849	23887869	0.873	2.38e-09	7.88e-06	ACSM5	upstream_gene_variant	ENSSSCG00000020312	RF00026
4	3	rs81308074	23896817	0.14	1.56e-07	0.00014228	ACSM5	intron_variant	ENSSSCG00000007839	EEF2K
4	3	rs323881880	23900614	0.139	1.51e-07	0.00014118	ACSM5	intron_variant	ENSSSCG00000007839	EEF2K
4	3	rs81475068	23968274	0.913	2.69e-09	7.88e-06	ACSM5	intron_variant	ENSSSCG00000007839	EEF2K
4	3	rs81323675	24582079	0.086	2.87e-09	7.88e-06	ACSM5	intron_variant	ENSSSCG00000034298	-
4	3	rs81278892	24815047	0.139	1.51e-07	0.00014118	ACSM5	5_prime_UTR_variant	ENSSSCG00000007849	CRYM
4	3	rs81326798	24892985	0.861	1.51e-07	0.00014118	ACSM5	intron_variant	ENSSSCG00000031876	TMEM159
4	3	rs81336877	24920078	0.844	1.25e-06	0.000809218	ACSM5	intron_variant	ENSSSCG00000031798	DNAH3
4	3	rs81288253	24942780	0.861	1.51e-07	0.00014118	ACSM5	intron_variant	ENSSSCG00000031798	DNAH3
4	3	rs81313465	24963920	0.086	2.87e-09	7.88e-06	ACSM5	intron_variant	ENSSSCG00000031798	DNAH3
4	3	rs81315383	24980870	0.857	8.29e-05	0.0263828	ACSM5	intron_variant	ENSSSCG00000031798	DNAH3
4	3	rs81379203	25111534	0.127	1.83e-07	0.000159238	ACSM5	intron_variant	ENSSSCG00000031798	DNAH3
4	3	rs81379199	25155385	0.861	1.51e-07	0.00014118	ACSM5	intron_variant	ENSSSCG00000007854	DCUN1D3
4	3	rs81379197	25173164	0.14	1.88e-07	0.000159238	ACSM5	intron_variant	ENSSSCG00000007854	DCUN1D3
4	3	rs81315362	25206145	0.861	1.51e-07	0.00014118	ACSM5	intron_variant	ENSSSCG00000007855	REXO5
4	3	rs81288413	25217690	0.139	1.51e-07	0.00014118	ACSM5	intron_variant	ENSSSCG00000007855	REXO5
4	3	rs81335959	25260983	0.139	1.21e-07	0.00014118	ACSM5	intron_variant	ENSSSCG00000007857	ACSM3
4	3	rs81324695	25404910	0.843	1.59e-06	0.000995063	ACSM5	intron_variant	ENSSSCG00000026453	ACSM5
4	3	ACSM5.P	25422526	0.087	3.44e-09	8.76e-06	ACSM5	upstream_gene_variant	ENSSSCG00000026453	ACSM5
4	3	rs81326933	25540768	0.873	1.83e-07	0.000159238	ACSM5	-	-	-
4	3	rs81347321	25606794	0.209	2.64e-05	0.00980587	ACSM5	-	-	-
4	3	rs81278505	25651284	0.086	2.87e-09	7.88e-06	ACSM5	-	-	-
4	3	rs81240993	25654130	0.152	1.54e-06	0.000977521	ACSM5	-	-	-
4	3	rs81379272	25852288	0.872	9.41e-08	0.000124218	ACSM5	-	-	-
4	3	rs81239835	26750822	0.95	7.66e-05	0.0250363	ACSM5	intron_variant	ENSSSCG00000032531	SMG1
4	3	rs81238437	27259911	0.045	6.39e-06	0.00295757	ACSM5	intron_variant	ENSSSCG00000007872	XYLT1
4	3	rs81379431	27322976	0.061	2.7e-05	0.00983227	ACSM5	intron_variant	ENSSSCG00000007872	XYLT1
4	3	rs81379567	27603907	0.905	5.28e-09	1.18e-05	ACSM5	-	-	-
4	3	rs81311765	31176750	0.119	0.000167576	0.0397555	ACSM5	-	-	-
4	3	rs81256954	32830862	0.033	2.32e-06	0.00137715	ACSM5	-	-	-
4	3	rs81225882	32847659	0.033	2.32e-06	0.00137715	ACSM5	-	-	-
5	4	rs80989635	9484620	0.25	0.00026183	0.0461819	ACSM5	-	-	-
5	4	rs80804375	9505665	0.75	0.00026183	0.0461819	ACSM5	-	-	-
5	4	rs81382229	9697883	0.738	0.000210244	0.0448551	ACSM5	intron_variant	ENSSSCG00000031717	ADCY8
5	4	rs80855075	10049880	0.266	0.000122957	0.0353293	ACSM5	-	-	-
5	4	rs80853356	10073265	0.266	0.000122957	0.0353293	ACSM5	-	-	-
5	4	rs81001334	16328056	0.951	5.79e-07	0.000396434	ACSM5	intron_variant	ENSSSCG00000033690	DERL1
5	4	rs80979575	16508487	0.427	0.000253628	0.0461819	ACSM5	-	-	-
5	4	rs81294948	17178526	0.76	0.000120635	0.0352303	ACSM5	-	-	-
5	4	rs80812755	17990298	0.242	0.00013242	0.0374444	ACSM5	-	-	-
5	4	rs81337570	18112377	0.417	9.66e-05	0.0296616	ACSM5	-	-	-
5	4	rs81323373	18167501	0.451	0.000279092	0.048744	ACSM5	-	-	-
5	4	rs330213408	18736459	0.168	0.000180113	0.041311	ACSM5	intron_variant	ENSSSCG00000005997	COL14A1
6	6	rs81313468	2754836	0.885	2.38e-05	0.00908812	ACSM5	-	-	-
6	6	rs81315523	4428386	0.951	0.000160053	0.0385307	ACSM5	downstream_gene_variant	ENSSSCG00000030446	KCNG4
6	6	rs81475968	4528094	0.049	0.000160053	0.0385307	ACSM5	intron_variant	ENSSSCG00000002682	MBTPS1
6	6	rs81306444	4862588	0.049	0.000160053	0.0385307	ACSM5	intron_variant	ENSSSCG00000002684	CDH13
6	6	rs81395086	5321950	0.951	0.000160053	0.0385307	ACSM5	intron_variant	ENSSSCG00000002684	CDH13
6	6	rs81393737	5345221	0.951	0.000160053	0.0385307	ACSM5	intron_variant	ENSSSCG00000002684	CDH13
6	6	rs81298997	5370970	0.95	0.00014887	0.0385307	ACSM5	intron_variant	ENSSSCG00000002684	CDH13
6	6	rs336666922	5522256	0.951	0.000160053	0.0385307	ACSM5	intron_variant	ENSSSCG00000002684	CDH13
6	6	rs81294266	5639110	0.049	0.000160053	0.0385307	ACSM5	intron_variant	ENSSSCG00000002684	CDH13
6	6	rs81390670	5662014	0.049	0.000160053	0.0385307	ACSM5	intron_variant	ENSSSCG00000002684	CDH13
6	6	rs81239557	5699962	0.049	0.000160053	0.0385307	ACSM5	-	-	-
6	6	rs81394715	6100613	0.049	0.000160053	0.0385307	ACSM5	-	-	-
6	6	rs81393691	6215657	0.05	0.000181277	0.041311	ACSM5	-	-	-
6	6	rs81393241	6233415	0.049	0.000160053	0.0385307	ACSM5	downstream_gene_variant	ENSSSCG00000020583	RF00100
6	6	rs81395073	6467127	0.95	0.000163724	0.0391497	ACSM5	intron_variant	ENSSSCG00000002688	-
6	6	rs81395204	6523454	0.049	0.000160053	0.0385307	ACSM5	intron_variant	ENSSSCG00000002688	-
6	6	rs81395478	6709917	0.951	0.000160053	0.0385307	ACSM5	intron_variant	ENSSSCG00000002689	CMIP
6	6	rs81395631	6971523	0.951	0.000160053	0.0385307	ACSM5	intron_variant	ENSSSCG00000002690	GAN
6	6	rs81339251	7566303	0.046	5.92e-05	0.0199023	ACSM5	intron_variant	ENSSSCG00000038128	CDYL2
7	7	rs80894452	42263721	0.094	0.000220403	0.0461819	ACSM5	intron_variant	ENSSSCG00000030197	-
7	7	rs80967280	45991916	0.033	0.00029111	0.0498652	ACSM5	-	-	-
7	7	rs80797002	46012474	0.967	0.00029111	0.0498652	ACSM5	upstream_gene_variant	ENSSSCG00000001748	IL17A
7	7	rs80957448	46257770	0.033	0.00029111	0.0498652	ACSM5	intron_variant	ENSSSCG00000002620	EFHC1
7	7	rs80936922	46283437	0.033	0.00029111	0.0498652	ACSM5	intron_variant	ENSSSCG00000002620	EFHC1
8	11	rs81430408	22645575	0.902	8.78e-06	0.00365994	ACSM5	intron_variant	ENSSSCG00000038167	-
8	11	rs80884845	31096169	0.164	0.000180276	0.041311	ACSM5	-	-	-
8	11	rs81430895	31159123	0.164	0.000180276	0.041311	ACSM5	-	-	-
8	11	rs81224149	31980529	0.836	0.000180276	0.041311	ACSM5	-	-	-
9	11	rs80825406	44662760	0.914	0.000259601	0.0461819	ACSM5	-	-	-
9	11	rs80952385	48404410	0.914	0.000259601	0.0461819	ACSM5	-	-	-
9	11	rs81307299	53660428	0.254	0.000138906	0.0385307	ACSM5	-	-	-
9	11	rs81320336	60150628	0.984	2.69e-05	0.00983227	ACSM5	-	-	-
9	11	rs80882623	60175191	0.102	0.000239344	0.0461819	ACSM5	-	-	-
9	11	rs81431477	60213100	0.074	3.52e-08	5.69e-05	ACSM5	-	-	-
9	11	rs80829903	60230752	0.074	3.52e-08	5.69e-05	ACSM5	-	-	-
9	11	rs80933673	60251421	0.898	0.000239344	0.0461819	ACSM5	-	-	-
9	11	rs342798247	60370238	0.074	3.52e-08	5.69e-05	ACSM5	-	-	-
9	11	rs81326557	60577133	0.102	0.000239344	0.0461819	ACSM5	-	-	-
9	11	rs80876794	60726304	0.926	3.52e-08	5.69e-05	ACSM5	-	-	-
9	11	rs80907422	60779836	0.074	3.52e-08	5.69e-05	ACSM5	-	-	-
9	11	rs80914028	60967222	0.898	0.000239344	0.0461819	ACSM5	-	-	-
9	11	rs80972185	63096569	0.02	0.000144485	0.0385307	ACSM5	intron_variant	ENSSSCG00000039364	-
9	11	rs80973460	63137017	0.893	3.81e-05	0.0135591	ACSM5	intron_variant	ENSSSCG00000039364	-
9	11	rs81344927	63151021	0.903	9.24e-07	0.000609827	ACSM5	intron_variant	ENSSSCG00000039364	-
9	11	rs81334585	63153813	0.898	2.4e-05	0.00908812	ACSM5	intron_variant	ENSSSCG00000039364	-
9	11	rs333523322	67022614	0.02	0.000144485	0.0385307	ACSM5	intron_variant	ENSSSCG00000009509	IPO5
9	11	rs80908264	67683899	0.917	3.9e-07	0.000281527	ACSM5	intron_variant	ENSSSCG00000009513	SLC15A1
9	11	rs80812931	67714628	0.102	0.000253258	0.0461819	ACSM5	upstream_gene_variant	ENSSSCG00000009513	SLC15A1
9	11	rs81290322	69242304	0.053	5.19e-05	0.0176729	ACSM5	intron_variant	ENSSSCG00000009522	PCCA
9	11	rs80982881	73572169	0.98	0.000144485	0.0385307	ACSM5	-	-	-
9	11	rs81431996	73794645	0.979	0.00019225	0.042282	ACSM5	-	-	-
9	11	rs80907085	73817991	0.02	0.000144485	0.0385307	ACSM5	-	-	-
9	11	rs80866439	74148682	0.02	0.000144485	0.0385307	ACSM5	-	-	-
9	11	rs344202101	74642175	0.186	0.000203434	0.044196	ACSM5	-	-	-
9	11	rs80931687	76803907	0.211	0.000190802	0.0422241	ACSM5	-	-	-
10	12	rs81251734	59035392	0.058	3.63e-07	0.000269232	ACSM5	upstream_gene_variant	ENSSSCG00000018031	ZNF287
10	12	rs81438317	59267398	0.057	2.58e-07	0.000195482	ACSM5	intron_variant	ENSSSCG00000037031	-
10	12	rs81344019	59813764	0.943	2.58e-07	0.000195482	ACSM5	intron_variant	ENSSSCG00000018045	ULK2
10	12	rs81235580	59868397	0.943	2.58e-07	0.000195482	ACSM5	intron_variant	ENSSSCG00000018045	ULK2
10	12	rs81289599	59945246	0.057	2.58e-07	0.000195482	ACSM5	intron_variant	ENSSSCG00000018041	ALDH3A2
11	13	rs80986028	175321576	0.951	9.14e-06	0.00365994	ACSM5	-	-	-
11	13	rs81441529	179739227	0.951	9.14e-06	0.00365994	ACSM5	-	-	-
11	13	rs81328764	186269712	0.951	9.14e-06	0.00365994	ACSM5	-	-	-
11	13	rs81478527	187614604	0.881	1.96e-06	0.00120634	ACSM5	-	-	-
11	13	rs81340465	187640173	0.127	6.47e-05	0.0215366	ACSM5	-	-	-
11	13	rs81327688	187653453	0.193	9.98e-05	0.0298896	ACSM5	-	-	-
11	13	rs81267176	190259327	0.951	9.14e-06	0.00365994	ACSM5	-	-	-
11	13	rs81298331	190267573	0.951	9.14e-06	0.00365994	ACSM5	-	-	-
11	13	rs81442174	190748964	0.951	9.14e-06	0.00365994	ACSM5	-	-	-
11	13	rs81331679	190797583	0.951	9.14e-06	0.00365994	ACSM5	-	-	-
11	13	rs81331945	191347477	0.951	9.14e-06	0.00365994	ACSM5	-	-	-
11	13	rs81272832	191415117	0.049	9.14e-06	0.00365994	ACSM5	-	-	-
12	18	rs81321404	5518202	0.713	4.68e-06	0.00234696	ACSM5	intron_variant	ENSSSCG00000016432	PRKAG2
12	18	rs81312675	5523610	0.713	4.68e-06	0.00234696	ACSM5	intron_variant	ENSSSCG00000016432	PRKAG2
12	18	rs81332702	5613307	0.168	0.000264175	0.0463659	ACSM5	intron_variant	ENSSSCG00000016432	PRKAG2
12	18	rs81237753	6928789	0.037	6.37e-06	0.00295757	ACSM5	intron_variant	ENSSSCG00000016462	CLCN1
12	18	rs81234760	8006092	0.963	6.37e-06	0.00295757	ACSM5	intron_variant	ENSSSCG00000031171	-
12	18	rs81256422	10966527	0.045	7.38e-07	0.000496408	ACSM5	upstream_gene_variant	ENSSSCG00000018723	RF00019
12	18	rs81471951	15290420	0.963	6.77e-06	0.0030937	ACSM5	intron_variant	ENSSSCG00000016543	EXOC4
12	18	rs81467529	21218069	0.115	2.64e-05	0.00980587	ACSM5	intron_variant	ENSSSCG00000022865	GRM8
12	18	rs345497623	21303769	0.066	1.76e-11	1.57e-07	ACSM5	intron_variant	ENSSSCG00000022865	GRM8
12	18	rs320703356	21893930	0.041	3.43e-06	0.00191052	ACSM5	-	-	-
12	18	rs81248245	21908255	0.041	3.43e-06	0.00191052	ACSM5	-	-	-
12	18	rs81467885	24456150	0.783	0.000297681	0.0506296	ACSM5	intron_variant	ENSSSCG00000016611	CADPS2
12	18	rs81468173	26156718	0.279	0.000206468	0.0445834	ACSM5	-	-	-
12	18	rs81223574	31258601	0.045	0.000145136	0.0385307	ACSM5	-	-	-
12	18	rs81468822	34873927	0.963	4.23e-06	0.00218401	ACSM5	-	-	-
12	18	rs81468830	34909021	0.037	4.23e-06	0.00218401	ACSM5	-	-	-
12	18	rs81468835	34927261	0.963	4.23e-06	0.00218401	ACSM5	-	-	-
12	18	rs81469168	38145282	0.929	9.85e-05	0.0297422	ACSM5	intron_variant	ENSSSCG00000016661	SEPT7
12	18	rs81469171	38172462	0.071	8.06e-05	0.0258561	ACSM5	intron_variant	ENSSSCG00000016661	SEPT7
12	18	rs81469206	38606309	0.037	4.23e-06	0.00218401	ACSM5	-	-	-
12	18	rs81469204	38630521	0.963	4.23e-06	0.00218401	ACSM5	-	-	-
12	18	rs81469437	41452357	0.889	4.89e-05	0.0170783	ACSM5	downstream_gene_variant	ENSSSCG00000033535	PPP1R17
12	18	rs327181083	41463889	0.111	4.89e-05	0.0170783	ACSM5	synonymous_variant	ENSSSCG00000033535	PPP1R17
12	18	rs81246243	45755261	0.828	0.000168489	0.0397555	ACSM5	intron_variant	ENSSSCG00000016708	SKAP2
12	18	rs323124537	46209841	0.225	0.000240886	0.0461819	ACSM5	intron_variant	ENSSSCG00000036350	-
12	18	rs81479402	46237330	0.225	0.000240886	0.0461819	ACSM5	intron_variant	ENSSSCG00000026894	NFE2L3
12	18	rs81470458	46730618	0.955	7.93e-09	1.66e-05	ACSM5	-	-	-
12	18	rs80902256	47812310	0.893	4.75e-09	1.13e-05	ACSM5	downstream_gene_variant	ENSSSCG00000038124	-
12	18	rs81297148	48008832	0.119	3.18e-10	2.27e-06	ACSM5	-	-	-
12	18	rs81470753	48131574	0.148	2.19e-07	0.000181867	ACSM5	-	-	-
12	18	rs81245542	48983681	0.602	9.75e-05	0.0296842	ACSM5	intron_variant	ENSSSCG00000016725	TNS3
12	18	rs81471469	55254435	0.037	7.66e-08	0.000109131	ACSM5	-	-	-
12	18	rs80811713	55272842	0.037	8.05e-08	0.000110358	ACSM5	downstream_gene_variant	ENSSSCG00000040447	-
13	1	rs80843512	180853163	0.107	5.97e-08	0.000531691	log2_ACAA2	-	-	-
13	1	rs80846250	180878174	0.107	5.97e-08	0.000531691	log2_ACAA2	-	-	-
13	1	rs80926234	180902764	0.893	5.97e-08	0.000531691	log2_ACAA2	-	-	-
14	1	rs80910885	197608882	0.93	2.14e-07	0.000635921	log2_ACAA2	-	-	-
14	1	rs80799755	197647743	0.921	1.88e-07	0.000635921	log2_ACAA2	-	-	-
14	1	rs80835537	197687651	0.074	1.16e-06	0.00295258	log2_ACAA2	-	-	-
14	1	rs80810766	197756587	0.071	7.86e-08	0.000560306	log2_ACAA2	-	-	-
14	1	rs80886040	197804176	0.93	2.14e-07	0.000635921	log2_ACAA2	-	-	-
14	1	rs80997705	197821440	0.93	2.14e-07	0.000635921	log2_ACAA2	-	-	-
14	1	rs80904234	197974601	0.07	2.14e-07	0.000635921	log2_ACAA2	-	-	-
14	1	rs81350192	202568492	0.889	1.98e-06	0.00441507	log2_ACAA2	intron_variant	ENSSSCG00000005166	MLLT3
14	1	rs81350204	202619169	0.111	1.98e-06	0.00441507	log2_ACAA2	-	-	-
14	1	rs80962874	203367107	0.869	1.16e-06	0.00295258	log2_ACAA2	-	-	-
14	1	rs80914376	203632016	0.09	3.97e-08	0.000531691	log2_ACAA2	upstream_gene_variant	ENSSSCG00000032205	-
15	1	rs80910885	197608882	0.93	2.09e-06	0.00932467	log2_CREG1	-	-	-
15	1	rs80799755	197647743	0.921	1.85e-08	0.000658536	log2_CREG1	-	-	-
15	1	rs80835537	197687651	0.074	1.19e-05	0.0471181	log2_CREG1	-	-	-
15	1	rs80810766	197756587	0.071	1.71e-06	0.00932467	log2_CREG1	-	-	-
15	1	rs80886040	197804176	0.93	2.09e-06	0.00932467	log2_CREG1	-	-	-
15	1	rs80997705	197821440	0.93	2.09e-06	0.00932467	log2_CREG1	-	-	-
15	1	rs80904234	197974601	0.07	2.09e-06	0.00932467	log2_CREG1	-	-	-
16	2	rs81315092	17672685	0.332	7.11e-06	0.0320115	log2_DGAT2	upstream_gene_variant	ENSSSCG00000013278	TSPAN18
16	2	rs81368350	17683291	0.668	7.11e-06	0.0320115	log2_DGAT2	-	-	-
16	2	rs81270847	25107146	0.557	1.18e-05	0.0427286	log2_DGAT2	intron_variant	ENSSSCG00000013294	LDLRAD3
16	2	rs81240674	25446159	0.668	2.27e-06	0.0201941	log2_DGAT2	-	-	-
16	2	rs81347362	25467026	0.164	8.34e-07	0.0109008	log2_DGAT2	-	-	-
16	2	rs81287004	26204164	0.554	7.19e-06	0.0320115	log2_DGAT2	-	-	-
16	2	rs81254068	26400002	0.553	1.2e-05	0.0427286	log2_DGAT2	-	-	-
17	9	rs81408950	34248222	0.996	7.04e-06	0.020893	log2_ETS1	-	-	-
17	9	rs81408951	34269182	0.004	7.04e-06	0.020893	log2_ETS1	-	-	-
17	9	rs81409949	42607858	0.996	7.04e-06	0.020893	log2_ETS1	-	-	-
17	9	rs81409945	42741333	0.004	7.04e-06	0.020893	log2_ETS1	intron_variant	ENSSSCG00000031831	CADM1
17	9	rs81409997	42796679	0.996	7.04e-06	0.020893	log2_ETS1	intron_variant	ENSSSCG00000031831	CADM1
17	9	rs81410023	42977109	0.004	7.04e-06	0.020893	log2_ETS1	intron_variant	ENSSSCG00000031831	CADM1
17	9	rs81410136	43420493	0.996	7.04e-06	0.020893	log2_ETS1	-	-	-
17	9	rs81410215	43705584	0.996	7.04e-06	0.020893	log2_ETS1	-	-	-
17	9	rs81410468	44486848	0.996	7.04e-06	0.020893	log2_ETS1	-	-	-
18	2	rs81306755	145257	0.388	2.06e-16	1.05e-12	log2_IGF2	intron_variant	ENSSSCG00000014565	-
18	2	rs81328276	236157	0.32	1.21e-06	0.00071895	log2_IGF2	intron_variant	ENSSSCG00000024569	ANO9
18	2	rs81317307	310819	0.385	8.46e-17	5.75e-13	log2_IGF2	intron_variant	ENSSSCG00000027045	LRRC56
18	2	rs81339115	422634	0.318	6.6e-07	0.000460876	log2_IGF2	intron_variant	ENSSSCG00000012850	DEAF1
18	2	rs81341763	677649	0.318	2.06e-07	0.000163494	log2_IGF2	-	-	-
18	2	IGF2	1483817	0.275	1.31e-18	4.66e-14	log2_IGF2	-	-	-
18	2	rs81291529	2636400	0.393	1.66e-17	1.98e-13	log2_IGF2	intron_variant	ENSSSCG00000033043	SHANK2
18	2	rs81336288	3062975	0.824	9.45e-06	0.00415815	log2_IGF2	intron_variant	ENSSSCG00000031191	-
18	2	rs81237841	3681727	0.463	1.95e-10	3.47e-07	log2_IGF2	intron_variant	ENSSSCG00000031191	-
18	2	rs81322199	3689100	0.316	3.1e-05	0.0118736	log2_IGF2	intron_variant	ENSSSCG00000031191	-
18	2	rs81357266	3985548	0.376	6.56e-17	5.75e-13	log2_IGF2	-	-	-
18	2	rs81361514	4341271	0.742	2.8e-14	7.13e-11	log2_IGF2	intron_variant	ENSSSCG00000032760	-
18	2	rs81363333	4378975	0.68	2.41e-15	6.6e-12	log2_IGF2	-	-	-
18	2	rs81364067	4412670	0.701	3.4e-14	7.58e-11	log2_IGF2	intron_variant	ENSSSCG00000012884	PPP6R3
18	2	rs81364734	4444553	0.701	3.4e-14	7.58e-11	log2_IGF2	intron_variant	ENSSSCG00000012884	PPP6R3
18	2	rs81337384	4531357	0.795	9.09e-12	1.8e-08	log2_IGF2	downstream_gene_variant	ENSSSCG00000012885	-
18	2	rs81237341	4671904	0.107	2.43e-05	0.00961169	log2_IGF2	-	-	-
18	2	rs81368356	4795144	0.902	9.7e-07	0.000651781	log2_IGF2	intron_variant	ENSSSCG00000012889	CHKA
18	2	rs81367772	4892684	0.652	0.000145421	0.0446657	log2_IGF2	upstream_gene_variant	ENSSSCG00000028501	-
18	2	rs81368610	4930974	0.098	9.7e-07	0.000651781	log2_IGF2	downstream_gene_variant	ENSSSCG00000026349	ALDH3B2
18	2	rs81356358	5289272	0.545	1.67e-11	3.13e-08	log2_IGF2	intron_variant	ENSSSCG00000029637	KDM2A
18	2	rs81356578	5840754	0.303	1.32e-07	0.00011166	log2_IGF2	downstream_gene_variant	ENSSSCG00000012933	CCDC87
18	2	rs81357066	6129028	0.426	0.000116192	0.0372955	log2_IGF2	upstream_gene_variant	ENSSSCG00000012955	KLC2
18	2	rs81357081	6150699	0.087	2.81e-06	0.00147234	log2_IGF2	intron_variant	ENSSSCG00000012956	PACS1
18	2	rs81357172	6263381	0.07	4.23e-05	0.0157023	log2_IGF2	-	-	-
18	2	rs81271991	6640453	0.537	4.17e-09	5.94e-06	log2_IGF2	upstream_gene_variant	ENSSSCG00000012983	PCNX3
18	2	rs81358530	6962060	0.799	2.55e-07	0.000197386	log2_IGF2	intron_variant	ENSSSCG00000012999	CAPN1
18	2	rs81343625	7199692	0.627	4.57e-06	0.00214388	log2_IGF2	-	-	-
18	2	rs81290024	7244783	0.398	7.07e-05	0.0239772	log2_IGF2	upstream_gene_variant	ENSSSCG00000013015	GPHA2
18	2	rs81246704	7324405	0.373	4.57e-06	0.00214388	log2_IGF2	upstream_gene_variant	ENSSSCG00000013018	CDC42BPG
18	2	rs81343787	7363073	0.322	4.22e-18	7.52e-14	log2_IGF2	intron_variant	ENSSSCG00000013019	MEN1
18	2	rs81333747	7394804	0.627	4.57e-06	0.00214388	log2_IGF2	intron_variant	ENSSSCG00000013021	SF1
18	2	rs81323771	7449440	0.475	3.07e-07	0.000232601	log2_IGF2	-	-	-
18	2	rs81359237	7705804	0.414	2.44e-08	2.72e-05	log2_IGF2	-	-	-
18	2	rs81212188	7829245	0.824	5.25e-05	0.0185253	log2_IGF2	synonymous_variant	ENSSSCG00000013032	GPR137
18	2	rs81271004	8368988	0.627	7.13e-05	0.0239772	log2_IGF2	intron_variant	ENSSSCG00000040120	-
18	2	rs81285409	8393235	0.533	1.13e-06	0.00071895	log2_IGF2	upstream_gene_variant	ENSSSCG00000040120	-
18	2	rs81359894	8540811	0.664	1.18e-05	0.00494308	log2_IGF2	-	-	-
18	2	rs81360111	8647689	0.5	1.09e-06	0.00071895	log2_IGF2	intron_variant	ENSSSCG00000028537	-
18	2	rs81359966	8687039	0.574	4.8e-05	0.0170901	log2_IGF2	intron_variant	ENSSSCG00000028537	-
18	2	rs81474907	8795034	0.766	7.1e-05	0.0239772	log2_IGF2	intron_variant	ENSSSCG00000029516	SLC22A8
18	2	rs81314686	9226845	0.266	4.76e-05	0.0170901	log2_IGF2	intron_variant	ENSSSCG00000036669	-
18	2	rs325325237	9419687	0.412	1.63e-07	0.000135035	log2_IGF2	intron_variant	ENSSSCG00000013066	INCENP
18	2	rs81474400	9435996	0.439	5.23e-09	6.91e-06	log2_IGF2	intron_variant	ENSSSCG00000013066	INCENP
18	2	rs81308303	9495473	0.59	4.58e-09	6.27e-06	log2_IGF2	-	-	-
18	2	rs81360403	9588087	0.413	1.03e-08	1.18e-05	log2_IGF2	intron_variant	ENSSSCG00000013074	RAB3IL1
18	2	rs331754883	9860198	0.258	3.73e-08	3.49e-05	log2_IGF2	intron_variant	ENSSSCG00000013079	DAGLA
18	2	rs81360839	10031528	0.455	5.13e-06	0.00237427	log2_IGF2	-	-	-
18	2	rs81361056	10099016	0.332	1.13e-09	1.68e-06	log2_IGF2	intron_variant	ENSSSCG00000013083	CPSF7
18	2	rs81361093	10135131	0.287	8.7e-08	7.95e-05	log2_IGF2	3_prime_UTR_variant	ENSSSCG00000037843	TMEM138
18	2	rs81273412	10230001	0.852	2.48e-10	4.2e-07	log2_IGF2	intron_variant	ENSSSCG00000013093	VWCE
18	2	rs81361441	10521615	0.295	4.62e-07	0.000335604	log2_IGF2	intron_variant	ENSSSCG00000013097	-
18	2	rs81361464	10543784	0.619	8.02e-09	9.86e-06	log2_IGF2	intron_variant	ENSSSCG00000029938	-
18	2	rs81361375	10584163	0.619	8.02e-09	9.86e-06	log2_IGF2	upstream_gene_variant	ENSSSCG00000029938	-
18	2	rs81362098	10626488	0.43	1.98e-05	0.00802765	log2_IGF2	intron_variant	ENSSSCG00000028762	VPS37C
18	2	rs81362233	10687826	0.447	3.89e-06	0.00192697	log2_IGF2	-	-	-
18	2	rs81362189	10739145	0.361	4.25e-07	0.000315638	log2_IGF2	3_prime_UTR_variant	ENSSSCG00000013111	CD6
18	2	rs81362046	10771477	0.582	1.2e-05	0.00496373	log2_IGF2	intron_variant	ENSSSCG00000013111	CD6
18	2	rs81361857	10828319	0.375	5.47e-06	0.0024972	log2_IGF2	downstream_gene_variant	ENSSSCG00000013110	TMEM109
18	2	rs81361790	10834148	0.406	1.23e-06	0.00071895	log2_IGF2	intron_variant	ENSSSCG00000013110	TMEM109
18	2	rs80984785	10869035	0.631	8.53e-06	0.00379775	log2_IGF2	-	-	-
18	2	rs81246105	10892238	0.406	1.23e-06	0.00071895	log2_IGF2	intron_variant	ENSSSCG00000013106	PTGDR2
18	2	rs81361933	10910984	0.409	2.45e-06	0.0013035	log2_IGF2	upstream_gene_variant	ENSSSCG00000013105	CCDC86
18	2	rs81362017	10951958	0.382	6.13e-07	0.000437102	log2_IGF2	intron_variant	ENSSSCG00000037987	-
18	2	rs81361972	10965056	0.594	1.23e-06	0.00071895	log2_IGF2	intron_variant	ENSSSCG00000034847	-
18	2	rs330591156	11057550	0.352	1.35e-06	0.000773541	log2_IGF2	downstream_gene_variant	ENSSSCG00000031637	-
18	2	rs81361668	11078950	0.594	1.23e-06	0.00071895	log2_IGF2	-	-	-
18	2	rs81361684	11120517	0.594	1.23e-06	0.00071895	log2_IGF2	-	-	-
18	2	rs81361680	11132585	0.358	1.44e-05	0.00590748	log2_IGF2	-	-	-
18	2	rs81338206	11253836	0.156	2.72e-08	2.74e-05	log2_IGF2	intron_variant	ENSSSCG00000026796	MS4A5
18	2	rs81324813	11268331	0.632	1.02e-08	1.18e-05	log2_IGF2	downstream_gene_variant	ENSSSCG00000022114	-
18	2	rs81361507	11440433	0.721	9.84e-16	2.92e-12	log2_IGF2	-	-	-
18	2	rs81278022	11580559	0.723	9.69e-17	5.75e-13	log2_IGF2	-	-	-
18	2	rs81336616	11627258	0.721	9.84e-16	2.92e-12	log2_IGF2	-	-	-
18	2	rs81240151	11668793	0.451	4.51e-06	0.00214388	log2_IGF2	intron_variant	ENSSSCG00000013117	CBLIF
18	2	rs81474697	11683915	0.279	9.84e-16	2.92e-12	log2_IGF2	intron_variant	ENSSSCG00000013119	STX3
18	2	rs81253085	11693328	0.279	9.84e-16	2.92e-12	log2_IGF2	intron_variant	ENSSSCG00000013118	MRPL16
18	2	rs81324228	11711274	0.193	1.13e-07	9.82e-05	log2_IGF2	intron_variant	ENSSSCG00000013119	STX3
18	2	rs81322356	11716316	0.279	9.84e-16	2.92e-12	log2_IGF2	intron_variant	ENSSSCG00000013119	STX3
18	2	rs81257178	11836962	0.816	4.15e-05	0.0155593	log2_IGF2	intron_variant	ENSSSCG00000013124	PATL1
18	2	rs81238148	11975649	0.678	9.22e-08	8.21e-05	log2_IGF2	upstream_gene_variant	ENSSSCG00000031679	-
18	2	rs81345516	12209409	0.102	4.3e-05	0.015793	log2_IGF2	intron_variant	ENSSSCG00000013145	DTX4
18	2	rs81474708	12225282	0.318	8.58e-05	0.0285741	log2_IGF2	intron_variant	ENSSSCG00000013145	DTX4
18	2	rs81331133	12718847	0.619	1.8e-06	0.000982182	log2_IGF2	upstream_gene_variant	ENSSSCG00000039026	-
18	2	rs81305360	12725532	0.381	1.8e-06	0.000982182	log2_IGF2	downstream_gene_variant	ENSSSCG00000039026	-
18	2	rs81322752	12817790	0.553	2.71e-05	0.0104955	log2_IGF2	-	-	-
18	2	rs81362768	12935394	0.422	4.59e-05	0.0166705	log2_IGF2	-	-	-
18	2	rs81262060	12997557	0.381	1.8e-06	0.000982182	log2_IGF2	upstream_gene_variant	ENSSSCG00000013170	-
18	2	rs81362978	13105939	0.656	2.84e-08	2.74e-05	log2_IGF2	-	-	-
18	2	rs332366314	13156928	0.303	4.7e-13	9.84e-10	log2_IGF2	3_prime_UTR_variant	ENSSSCG00000013174	CTNND1
18	2	rs318322737	13167684	0.344	2.84e-08	2.74e-05	log2_IGF2	synonymous_variant	ENSSSCG00000013174	CTNND1
18	2	rs81363153	13192805	0.344	2.84e-08	2.74e-05	log2_IGF2	intron_variant	ENSSSCG00000013174	CTNND1
18	2	rs81363209	13218267	0.656	2.84e-08	2.74e-05	log2_IGF2	-	-	-
18	2	rs81363250	13230545	0.661	2.06e-07	0.000163494	log2_IGF2	3_prime_UTR_variant	ENSSSCG00000013176	-
18	2	rs81363413	13307467	0.624	7.66e-10	1.19e-06	log2_IGF2	-	-	-
18	2	rs332503014	13334072	0.31	1.04e-05	0.0044829	log2_IGF2	intron_variant	ENSSSCG00000013181	SERPING1
18	2	rs81305603	13392881	0.602	0.00013284	0.0411562	log2_IGF2	upstream_gene_variant	ENSSSCG00000039659	TIMM10
18	2	rs81340329	13620582	0.512	3.68e-10	5.95e-07	log2_IGF2	upstream_gene_variant	ENSSSCG00000029468	P2RX3
18	2	rs81363706	13970458	0.738	1.03e-05	0.0044643	log2_IGF2	intron_variant	ENSSSCG00000029871	-
18	2	rs81363838	14000304	0.205	6.9e-05	0.0239772	log2_IGF2	upstream_gene_variant	ENSSSCG00000013193	-
18	2	rs81365207	15189312	0.807	0.000101324	0.0329857	log2_IGF2	downstream_gene_variant	ENSSSCG00000013238	SLC39A13
18	2	rs81367209	16404029	0.607	2.55e-05	0.00999885	log2_IGF2	intron_variant	ENSSSCG00000023974	PHF21A
18	2	rs81295533	16426022	0.668	2.04e-05	0.00816773	log2_IGF2	intron_variant	ENSSSCG00000023974	PHF21A
18	2	rs81336030	16902050	0.652	1.82e-06	0.000982182	log2_IGF2	-	-	-
18	2	rs81319870	16905060	0.237	9.57e-05	0.0315759	log2_IGF2	-	-	-
18	2	rs81474772	17633330	0.426	0.000131234	0.0411562	log2_IGF2	intron_variant	ENSSSCG00000013278	TSPAN18
18	2	rs81474454	17640519	0.574	0.000131234	0.0411562	log2_IGF2	intron_variant	ENSSSCG00000013278	TSPAN18
19	4	rs80929170	107415236	0.352	6.25e-06	0.00281882	log2_IGF2	intron_variant	ENSSSCG00000034581	LRIG2
19	4	rs81312576	110464609	0.347	3.71e-06	0.00185988	log2_IGF2	intron_variant	ENSSSCG00000037808	-
19	4	rs81380274	110644647	0.665	2.86e-06	0.00147834	log2_IGF2	downstream_gene_variant	ENSSSCG00000006829	SYPL2
19	4	rs81380278	110658527	0.668	3.62e-06	0.00184197	log2_IGF2	intron_variant	ENSSSCG00000006829	SYPL2
19	4	rs81380295	110708421	0.676	1.13e-05	0.00478484	log2_IGF2	intron_variant	ENSSSCG00000006830	-
19	4	rs341806732	110758451	0.594	0.00013224	0.0411562	log2_IGF2	synonymous_variant	ENSSSCG00000006831	SORT1
20	4	rs80876714	35029394	0.5	4e-05	0.0509427	log2_LPIN1	intron_variant	ENSSSCG00000006059	NCALD
20	4	rs81001300	36454233	0.156	2.68e-05	0.048159	log2_LPIN1	-	-	-
20	4	rs80856006	40165956	0.336	1.28e-05	0.0413728	log2_LPIN1	-	-	-
20	4	rs81223915	48234328	0.155	3.15e-05	0.048159	log2_LPIN1	-	-	-
20	4	rs80842911	48336784	0.164	3.57e-05	0.048159	log2_LPIN1	-	-	-
21	4	rs80927846	67460687	0.893	3.36e-05	0.048159	log2_LPIN1	upstream_gene_variant	ENSSSCG00000006201	ARFGEF1
21	4	rs80971648	67504870	0.107	3.45e-05	0.048159	log2_LPIN1	intron_variant	ENSSSCG00000006201	ARFGEF1
21	4	rs81382125	71023293	0.758	2.34e-05	0.048159	log2_LPIN1	downstream_gene_variant	ENSSSCG00000037637	GGH
21	4	rs80963244	76419123	0.623	3.43e-05	0.048159	log2_LPIN1	-	-	-
21	4	rs80936556	76574796	0.652	2.22e-05	0.048159	log2_LPIN1	-	-	-
21	4	rs80856841	76599303	0.652	2.22e-05	0.048159	log2_LPIN1	-	-	-
21	4	rs80933685	84642594	0.583	3.65e-05	0.048159	log2_LPIN1	intron_variant	ENSSSCG00000006321	FAM78B
22	7	rs81266661	108190681	0.701	1.16e-06	0.00776729	log2_LPIN1	-	-	-
22	7	rs80812481	111423873	0.238	2.64e-05	0.048159	log2_LPIN1	intron_variant	ENSSSCG00000002429	FOXN3
22	7	rs80793518	111428030	0.24	2.9e-05	0.048159	log2_LPIN1	intron_variant	ENSSSCG00000002429	FOXN3
23	15	rs80798447	103751874	0.205	1.2e-06	0.00776729	log2_LPIN1	-	-	-
23	15	rs81454150	103867850	0.205	1.2e-06	0.00776729	log2_LPIN1	-	-	-
23	15	rs81454155	103901326	0.208	1.53e-06	0.00776729	log2_LPIN1	intron_variant	ENSSSCG00000016090	SPATS2L
23	15	rs81454170	104022189	0.795	1.2e-06	0.00776729	log2_LPIN1	intron_variant	ENSSSCG00000016090	SPATS2L
23	15	rs81454180	104067886	0.795	1.2e-06	0.00776729	log2_LPIN1	downstream_gene_variant	ENSSSCG00000016091	-
23	15	rs81254527	104093912	0.793	1.4e-06	0.00776729	log2_LPIN1	intron_variant	ENSSSCG00000016091	-
24	1	rs80910885	197608882	0.93	6.69e-07	0.00340551	log2_NCOA1	-	-	-
24	1	rs80835537	197687651	0.074	9.62e-07	0.00428411	log2_NCOA1	-	-	-
24	1	rs80810766	197756587	0.071	4.91e-07	0.00340551	log2_NCOA1	-	-	-
24	1	rs80886040	197804176	0.93	6.69e-07	0.00340551	log2_NCOA1	-	-	-
24	1	rs80997705	197821440	0.93	6.69e-07	0.00340551	log2_NCOA1	-	-	-
24	1	rs80904234	197974601	0.07	6.69e-07	0.00340551	log2_NCOA1	-	-	-
24	1	rs80914376	203632016	0.09	2.21e-06	0.00873905	log2_NCOA1	upstream_gene_variant	ENSSSCG00000032205	-
25	1	rs80910885	197608882	0.93	3.34e-07	0.00148813	log2_NCOA6	-	-	-
25	1	rs80799755	197647743	0.921	2.07e-06	0.00736991	log2_NCOA6	-	-	-
25	1	rs80835537	197687651	0.074	1.74e-07	0.00148813	log2_NCOA6	-	-	-
25	1	rs80810766	197756587	0.071	1.78e-07	0.00148813	log2_NCOA6	-	-	-
25	1	rs80886040	197804176	0.93	3.34e-07	0.00148813	log2_NCOA6	-	-	-
25	1	rs80997705	197821440	0.93	3.34e-07	0.00148813	log2_NCOA6	-	-	-
25	1	rs80904234	197974601	0.07	3.34e-07	0.00148813	log2_NCOA6	-	-	-
25	1	rs81350192	202568492	0.889	1.08e-05	0.0306484	log2_NCOA6	intron_variant	ENSSSCG00000005166	MLLT3
25	1	rs81350204	202619169	0.111	1.08e-05	0.0306484	log2_NCOA6	-	-	-
25	1	rs80914376	203632016	0.09	1.12e-05	0.0306484	log2_NCOA6	upstream_gene_variant	ENSSSCG00000032205	-
26	1	rs81322865	159785087	0.471	7.59e-06	0.0117564	log2_PDHX	non_coding_transcript_variant	ENSSSCG00000034988	-
26	1	rs323537067	159835711	0.529	7.59e-06	0.0117564	log2_PDHX	intron_variant	ENSSSCG00000004903	CDH20
26	1	rs80975790	159873641	0.471	7.59e-06	0.0117564	log2_PDHX	intron_variant	ENSSSCG00000004903	CDH20
26	1	rs80979649	167660978	0.93	2e-07	0.000548679	log2_PDHX	non_coding_transcript_variant	ENSSSCG00000037389	-
26	1	rs81349537	167898840	0.111	1e-05	0.0149082	log2_PDHX	-	-	-
26	1	rs81326119	167989461	0.07	2e-07	0.000548679	log2_PDHX	-	-	-
27	1	rs80992169	180585237	0.295	1.27e-05	0.0165913	log2_PDHX	-	-	-
27	1	rs80843512	180853163	0.107	1.59e-07	0.000548679	log2_PDHX	-	-	-
27	1	rs80846250	180878174	0.107	1.59e-07	0.000548679	log2_PDHX	-	-	-
27	1	rs80926234	180902764	0.893	1.59e-07	0.000548679	log2_PDHX	-	-	-
27	1	rs81349785	182905980	0.164	7.56e-06	0.0117564	log2_PDHX	-	-	-
27	1	rs80881542	185683388	0.123	1.29e-06	0.00271374	log2_PDHX	-	-	-
27	1	rs81349921	190103417	0.115	1.3e-05	0.0165913	log2_PDHX	-	-	-
27	1	rs80910885	197608882	0.93	2e-07	0.000548679	log2_PDHX	-	-	-
27	1	rs80799755	197647743	0.921	2.67e-05	0.0316767	log2_PDHX	-	-	-
27	1	rs80835537	197687651	0.074	6.73e-07	0.00149825	log2_PDHX	-	-	-
27	1	rs80810766	197756587	0.071	1.03e-07	0.000548679	log2_PDHX	-	-	-
27	1	rs80886040	197804176	0.93	2e-07	0.000548679	log2_PDHX	-	-	-
27	1	rs80997705	197821440	0.93	2e-07	0.000548679	log2_PDHX	-	-	-
27	1	rs80904234	197974601	0.07	2e-07	0.000548679	log2_PDHX	-	-	-
27	1	rs81350192	202568492	0.889	1.44e-07	0.000548679	log2_PDHX	intron_variant	ENSSSCG00000005166	MLLT3
27	1	rs81350204	202619169	0.111	1.44e-07	0.000548679	log2_PDHX	-	-	-
27	1	rs81350198	202703154	0.872	1.77e-05	0.0217114	log2_PDHX	-	-	-
27	1	rs337871351	202846173	0.115	1.3e-05	0.0165913	log2_PDHX	-	-	-
27	1	rs80933033	202874484	0.885	1.3e-05	0.0165913	log2_PDHX	-	-	-
27	1	rs80962874	203367107	0.869	2.91e-07	0.000741372	log2_PDHX	-	-	-
27	1	rs80914376	203632016	0.09	1.91e-08	0.000548679	log2_PDHX	upstream_gene_variant	ENSSSCG00000032205	-
28	2	rs81358527	43500475	0.201	1.42e-05	0.0248791	log2_PPARA	-	-	-
28	2	rs81358560	43603656	0.205	1.15e-05	0.0241843	log2_PPARA	-	-	-
28	2	rs81343459	43686936	0.205	1.15e-05	0.0241843	log2_PPARA	-	-	-
29	15	rs80798447	103751874	0.205	5.03e-07	0.00224067	log2_PPARA	-	-	-
29	15	rs81454150	103867850	0.205	5.03e-07	0.00224067	log2_PPARA	-	-	-
29	15	rs81454155	103901326	0.208	4.43e-07	0.00224067	log2_PPARA	intron_variant	ENSSSCG00000016090	SPATS2L
29	15	rs81454170	104022189	0.795	5.03e-07	0.00224067	log2_PPARA	intron_variant	ENSSSCG00000016090	SPATS2L
29	15	rs81454180	104067886	0.795	5.03e-07	0.00224067	log2_PPARA	downstream_gene_variant	ENSSSCG00000016091	-
29	15	rs81254527	104093912	0.793	4.93e-07	0.00224067	log2_PPARA	intron_variant	ENSSSCG00000016091	-
30	17	rs81465871	29976476	0.779	4.32e-07	0.00224067	log2_PPARA	-	-	-
30	17	rs80870918	32140671	0.779	1.43e-05	0.0248791	log2_PPARA	intron_variant	ENSSSCG00000007153	ATRN
30	17	rs80898068	32153838	0.221	1.43e-05	0.0248791	log2_PPARA	intron_variant	ENSSSCG00000007153	ATRN
30	17	rs80949545	32183679	0.754	1.92e-06	0.00621048	log2_PPARA	intron_variant	ENSSSCG00000007153	ATRN
30	17	rs80938594	34461408	0.75	1.03e-05	0.0241843	log2_PPARA	intron_variant	ENSSSCG00000007199	SLC52A3
31	1	rs80910885	197608882	0.93	5.9e-06	0.0210033	log2_PRKAA1	-	-	-
31	1	rs80799755	197647743	0.921	7.94e-07	0.0210033	log2_PRKAA1	-	-	-
31	1	rs80835537	197687651	0.074	7.73e-06	0.0250406	log2_PRKAA1	-	-	-
31	1	rs80810766	197756587	0.071	4.22e-06	0.0210033	log2_PRKAA1	-	-	-
31	1	rs80886040	197804176	0.93	5.9e-06	0.0210033	log2_PRKAA1	-	-	-
31	1	rs80997705	197821440	0.93	5.9e-06	0.0210033	log2_PRKAA1	-	-	-
31	1	rs80904234	197974601	0.07	5.9e-06	0.0210033	log2_PRKAA1	-	-	-
32	4	rs80856316	2524589	0.533	1.31e-06	0.0116478	log2_PXMP3	downstream_gene_variant	ENSSSCG00000005930	SLC45A4
32	4	rs80889654	2620728	0.533	1.31e-06	0.0116478	log2_PXMP3	-	-	-
32	4	rs80893032	2648176	0.533	1.31e-06	0.0116478	log2_PXMP3	-	-	-
32	4	rs80801576	2905284	0.533	1.31e-06	0.0116478	log2_PXMP3	-	-	-

## Sheet: Significant eSNPs BC1_PI
Interval	Chr	SNP	Position	MAF	p-value	FDR	Associated Gene	Consequence	Ensembl_GeneID	Gene_Symbol
1	1	rs81233254	271398918	0.996	1.64e-05	0.00884093	ACSM5	intron_variant	ENSSSCG00000005715	PRRC2B
1	1	rs81285030	271664642	0.004	1.64e-05	0.00884093	ACSM5	-	-	-
1	1	rs81353054	271701131	0.004	1.64e-05	0.00884093	ACSM5	-	-	-
1	1	rs80881914	271830013	0.004	1.64e-05	0.00884093	ACSM5	intron_variant	ENSSSCG00000005720	MED27
1	1	rs80994324	271852339	0.996	1.64e-05	0.00884093	ACSM5	intron_variant	ENSSSCG00000005720	MED27
1	1	rs80893612	271889844	0.004	1.64e-05	0.00884093	ACSM5	intron_variant	ENSSSCG00000005720	MED27
1	1	rs80923749	271892757	0.996	1.64e-05	0.00884093	ACSM5	intron_variant	ENSSSCG00000005720	MED27
1	1	rs341500950	271933557	0.004	1.64e-05	0.00884093	ACSM5	upstream_gene_variant	ENSSSCG00000005720	MED27
2	3	rs81293818	22810472	0.894	8.41e-05	0.0405256	ACSM5	intron_variant	ENSSSCG00000010799	COG7
2	3	rs81312070	23335378	0.847	1.8e-06	0.00884093	ACSM5	intron_variant	ENSSSCG00000036475	HS3ST2
2	3	rs81227560	23359403	0.153	1.8e-06	0.00884093	ACSM5	intron_variant	ENSSSCG00000036475	HS3ST2
2	3	rs81475068	23968274	0.898	7.32e-09	8.82e-05	ACSM5	intron_variant	ENSSSCG00000007839	EEF2K
2	3	ACSM5.P	25422526	0.102	7.32e-09	8.82e-05	ACSM5	upstream_gene_variant	ENSSSCG00000026453	ACSM5
2	3	rs81347321	25606794	0.318	1.94e-05	0.00999471	ACSM5	-	-	-
2	3	rs81278505	25651284	0.102	7.32e-09	8.82e-05	ACSM5	-	-	-
3	3	rs81371705	64193306	0.157	8.57e-05	0.0407469	ACSM5	intron_variant	ENSSSCG00000008254	-
3	3	rs81371763	64831932	0.237	3.31e-05	0.0166181	ACSM5	intron_variant	ENSSSCG00000037620	-
3	3	rs81371921	67378030	0.216	4.13e-05	0.0201915	ACSM5	-	-	-
3	3	rs81313500	67608274	0.216	4.13e-05	0.0201915	ACSM5	intron_variant	ENSSSCG00000021007	MRPL19
4	8	rs81402998	103957628	0.004	1.64e-05	0.00884093	ACSM5	-	-	-
4	8	rs81403010	104091199	0.004	1.64e-05	0.00884093	ACSM5	-	-	-
4	8	rs81403022	104775773	0.996	1.64e-05	0.00884093	ACSM5	intron_variant	ENSSSCG00000009111	SYNPO2
4	8	rs81403067	105054796	0.996	1.64e-05	0.00884093	ACSM5	upstream_gene_variant	ENSSSCG00000009113	METTL14
4	8	rs81255350	105251424	0.004	1.64e-05	0.00884093	ACSM5	intron_variant	ENSSSCG00000009115	NDST3
4	8	rs81403203	105770142	0.004	1.64e-05	0.00884093	ACSM5	-	-	-
4	8	rs81263179	106616172	0.004	1.64e-05	0.00884093	ACSM5	-	-	-
4	8	rs81306885	108244981	0.004	1.64e-05	0.00884093	ACSM5	intron_variant	ENSSSCG00000031904	UGT8
4	8	rs81477042	108307421	0.996	1.64e-05	0.00884093	ACSM5	intron_variant	ENSSSCG00000031904	UGT8
4	8	rs81403300	108767314	0.004	1.64e-05	0.00884093	ACSM5	intron_variant	ENSSSCG00000009122	ARSJ
4	8	rs81403305	108799258	0.004	1.64e-05	0.00884093	ACSM5	intron_variant	ENSSSCG00000009122	ARSJ
4	8	rs81403308	108826797	0.996	1.64e-05	0.00884093	ACSM5	-	-	-
4	8	rs81403315	108875797	0.004	1.64e-05	0.00884093	ACSM5	-	-	-
4	8	rs81403328	108957054	0.004	1.64e-05	0.00884093	ACSM5	intron_variant	ENSSSCG00000009123	CAMK2D
4	8	rs81403331	108978683	0.996	1.64e-05	0.00884093	ACSM5	intron_variant	ENSSSCG00000009123	CAMK2D
4	8	rs81338904	109230524	0.004	1.64e-05	0.00884093	ACSM5	-	-	-
4	8	rs81339074	109317301	0.004	1.64e-05	0.00884093	ACSM5	intron_variant	ENSSSCG00000009125	ANK2
4	8	rs81273257	109319724	0.996	1.64e-05	0.00884093	ACSM5	intron_variant	ENSSSCG00000009125	ANK2
4	8	rs81315019	109322494	0.004	1.64e-05	0.00884093	ACSM5	intron_variant	ENSSSCG00000009125	ANK2
4	8	rs334851184	109331725	0.996	1.64e-05	0.00884093	ACSM5	synonymous_variant	ENSSSCG00000009125	ANK2
4	8	rs81403348	109399818	0.004	1.64e-05	0.00884093	ACSM5	intron_variant	ENSSSCG00000009125	ANK2
4	8	rs81403355	109446670	0.996	1.64e-05	0.00884093	ACSM5	intron_variant	ENSSSCG00000009125	ANK2
4	8	rs81403368	109576850	0.996	1.64e-05	0.00884093	ACSM5	-	-	-
4	8	rs81477002	113809916	0.004	1.64e-05	0.00884093	ACSM5	-	-	-
4	8	rs81332214	114403588	0.996	1.64e-05	0.00884093	ACSM5	-	-	-
4	8	rs81306425	114474492	0.996	1.66e-05	0.00884093	ACSM5	-	-	-
4	8	rs81292625	114483898	0.996	1.64e-05	0.00884093	ACSM5	-	-	-
4	8	rs81301569	116475776	0.996	1.64e-05	0.00884093	ACSM5	intron_variant	ENSSSCG00000009157	TET2
4	8	rs81329186	116677381	0.004	1.64e-05	0.00884093	ACSM5	-	-	-
5	12	rs81271493	27551282	0.004	1.64e-05	0.00884093	ACSM5	intron_variant	ENSSSCG00000017593	UTP18
5	12	rs81433435	31562090	0.996	1.64e-05	0.00884093	ACSM5	-	-	-
5	12	rs81293225	31648894	0.996	1.64e-05	0.00884093	ACSM5	downstream_gene_variant	ENSSSCG00000017604	HLF
6	14	rs80785686	14101235	0.996	1.64e-05	0.00884093	ACSM5	intron_variant	ENSSSCG00000009693	XKR6
6	14	rs81000143	14339548	0.996	1.64e-05	0.00884093	ACSM5	-	-	-
6	14	rs81330598	14743724	0.996	1.64e-05	0.00884093	ACSM5	intron_variant	ENSSSCG00000027568	BLK
6	14	rs81325322	14921330	0.996	1.64e-05	0.00884093	ACSM5	intron_variant	ENSSSCG00000022383	GATA4
6	14	rs80959233	16765875	0.996	1.64e-05	0.00884093	ACSM5	intron_variant	ENSSSCG00000009705	GALNT7
6	14	rs332515193	17897384	0.004	1.64e-05	0.00884093	ACSM5	-	-	-
7	16	rs81460917	62156018	0.996	1.64e-05	0.00884093	ACSM5	intron_variant	ENSSSCG00000033558	GABRB2
7	16	rs81460922	62183517	0.004	1.64e-05	0.00884093	ACSM5	intron_variant	ENSSSCG00000033558	GABRB2
7	16	rs81460983	63245478	0.004	1.64e-05	0.00884093	ACSM5	intron_variant	ENSSSCG00000017036	CCNJL
7	16	rs81462197	71272174	0.996	1.64e-05	0.00884093	ACSM5	intron_variant	ENSSSCG00000035676	G3BP1
8	7	rs80913379	111283606	0.366	2.48e-05	0.0359131	ACSS2	intron_variant	ENSSSCG00000002429	FOXN3
8	7	rs80807511	111328097	0.639	1.71e-05	0.0257216	ACSS2	intron_variant	ENSSSCG00000002429	FOXN3
8	7	rs326024106	111384975	0.412	3.05e-05	0.0423586	ACSS2	intron_variant	ENSSSCG00000002429	FOXN3
8	7	rs80812481	111423873	0.403	2.01e-06	0.00512425	ACSS2	intron_variant	ENSSSCG00000002429	FOXN3
8	7	rs80793518	111428030	0.403	2.01e-06	0.00512425	ACSS2	intron_variant	ENSSSCG00000002429	FOXN3
8	7	rs80938538	111492133	0.605	2.66e-07	0.00512425	ACSS2	-	-	-
8	7	rs80871598	111558611	0.496	2.27e-06	0.00512425	ACSS2	-	-	-
8	7	rs81396214	111780619	0.504	2.27e-06	0.00512425	ACSS2	intron_variant	ENSSSCG00000002431	TDP1
8	7	rs81396221	111804212	0.504	2.27e-06	0.00512425	ACSS2	intron_variant	ENSSSCG00000002431	TDP1
8	7	rs81396243	111852453	0.504	2.27e-06	0.00512425	ACSS2	intron_variant	ENSSSCG00000002431	TDP1
8	7	rs81396246	111869344	0.504	2.27e-06	0.00512425	ACSS2	intron_variant	ENSSSCG00000002432	KCNK13
8	7	rs81396256	111911271	0.504	2.27e-06	0.00512425	ACSS2	intron_variant	ENSSSCG00000002432	KCNK13
8	7	rs81396277	111934995	0.504	2.27e-06	0.00512425	ACSS2	intron_variant	ENSSSCG00000002432	KCNK13
8	7	rs80970460	111999958	0.5	1.59e-06	0.00512425	ACSS2	-	-	-
8	7	rs80808783	112013868	0.504	2.27e-06	0.00512425	ACSS2	-	-	-
8	7	rs80839580	112044352	0.496	2.27e-06	0.00512425	ACSS2	3_prime_UTR_variant	ENSSSCG00000002433	PSMC1
8	7	rs80887503	112083644	0.496	1.12e-06	0.00512425	ACSS2	intron_variant	ENSSSCG00000002434	NRDE2
8	7	rs81001496	112194866	0.5	3.88e-06	0.00756459	ACSS2	-	-	-
8	7	rs80870743	112227872	0.496	1.24e-06	0.00512425	ACSS2	-	-	-
8	7	rs81396301	113410786	0.496	1.52e-06	0.00512425	ACSS2	-	-	-
9	18	rs81467823	23933285	0.122	4.39e-06	0.00756459	ACSS2	intron_variant	ENSSSCG00000016608	IQUB
9	18	rs81467842	24097505	0.122	4.39e-06	0.00756459	ACSS2	-	-	-
9	18	rs81467847	24134625	0.122	4.39e-06	0.00756459	ACSS2	upstream_gene_variant	ENSSSCG00000016609	SLC13A1
9	18	rs81467850	24151664	0.122	4.39e-06	0.00756459	ACSS2	intron_variant	ENSSSCG00000016609	SLC13A1
10	6	rs81395771	45342655	0.563	1.05e-06	0.0380786	HIF1AN	upstream_gene_variant	ENSSSCG00000002927	LRFN3
10	6	rs81268228	47685552	0.366	6.42e-06	0.0386722	HIF1AN	intron_variant	ENSSSCG00000026794	SIRT2
10	6	rs81336138	47699736	0.634	6.42e-06	0.0386722	HIF1AN	intron_variant	ENSSSCG00000026794	SIRT2
10	6	rs81325240	47715812	0.366	6.42e-06	0.0386722	HIF1AN	downstream_gene_variant	ENSSSCG00000002972	-
11	9	rs81409378	39864484	0.399	5.39e-06	0.0386722	HIF1AN	intron_variant	ENSSSCG00000022445	TEX12
11	9	rs81409385	40174228	0.504	8.86e-06	0.0457509	HIF1AN	-	-	-
11	9	rs81283943	40742876	0.63	5.52e-06	0.0386722	HIF1AN	intron_variant	ENSSSCG00000015045	NCAM1
12	12	rs81309148	54901488	0.336	2.26e-06	0.0151407	log2_DGAT2	intron_variant	ENSSSCG00000039056	-
12	12	rs81262159	56062951	0.546	2.1e-05	0.0506938	log2_DGAT2	intron_variant	ENSSSCG00000018015	DNAH9
12	12	rs81312749	60317715	0.874	8.43e-06	0.0276919	log2_DGAT2	intron_variant	ENSSSCG00000018047	FAM83G
12	12	rs81322820	60352653	0.845	2.06e-05	0.0506938	log2_DGAT2	intron_variant	ENSSSCG00000018049	SLC5A10
13	16	rs81458250	1094075	0.454	1.5e-06	0.013514	log2_DGAT2	intron_variant	ENSSSCG00000016780	CTNND2
13	16	rs81459294	1133302	0.538	1.88e-05	0.0506938	log2_DGAT2	intron_variant	ENSSSCG00000016780	CTNND2
13	16	rs81283619	1305017	0.433	1.47e-06	0.013514	log2_DGAT2	intron_variant	ENSSSCG00000016780	CTNND2
13	16	rs81464516	1428432	0.584	4.74e-06	0.0206734	log2_DGAT2	intron_variant	ENSSSCG00000016780	CTNND2
13	16	rs81457374	2779416	0.248	2.51e-06	0.0151407	log2_DGAT2	-	-	-
13	16	rs81262166	3001996	0.42	1.77e-07	0.00639857	log2_DGAT2	-	-	-
13	16	rs81312810	3422488	0.525	8.58e-07	0.013514	log2_DGAT2	-	-	-
13	16	rs81458107	3850696	0.538	1.83e-05	0.0506938	log2_DGAT2	intron_variant	ENSSSCG00000016781	TRIO
13	16	rs81328340	5131991	0.122	5.72e-06	0.0206734	log2_DGAT2	-	-	-
13	16	rs81283415	5188833	0.895	5.18e-06	0.0206734	log2_DGAT2	intron_variant	ENSSSCG00000028239	FBXL7
13	16	rs81459069	5258475	0.895	5.18e-06	0.0206734	log2_DGAT2	-	-	-
14	2	rs81341288	70114	0.912	1.12e-07	0.000175509	log2_IGF2	downstream_gene_variant	ENSSSCG00000014559	PSMD13
14	2	rs81306755	145257	0.218	8.71e-26	5.25e-22	log2_IGF2	intron_variant	ENSSSCG00000014565	-
14	2	rs81328276	236157	0.782	8.71e-26	5.25e-22	log2_IGF2	intron_variant	ENSSSCG00000024569	ANO9
14	2	rs81317307	310819	0.218	8.71e-26	5.25e-22	log2_IGF2	intron_variant	ENSSSCG00000027045	LRRC56
14	2	rs81339115	422634	0.782	8.71e-26	5.25e-22	log2_IGF2	intron_variant	ENSSSCG00000012850	DEAF1
14	2	rs81341763	677649	0.782	8.71e-26	5.25e-22	log2_IGF2	-	-	-
14	2	IGF2	1483817	0.223	2.27e-28	8.21e-24	log2_IGF2	-	-	-
14	2	rs81343851	2149307	0.58	8.6e-07	0.0010029	log2_IGF2	intron_variant	ENSSSCG00000012857	CARS
14	2	rs81333729	2380018	0.542	2.6e-07	0.000375641	log2_IGF2	intron_variant	ENSSSCG00000021181	DHCR7
14	2	rs81318741	2594130	0.87	1.93e-06	0.00183233	log2_IGF2	intron_variant	ENSSSCG00000033043	SHANK2
14	2	rs81346169	2694449	0.504	8e-07	0.000964378	log2_IGF2	intron_variant	ENSSSCG00000033043	SHANK2
14	2	rs81330032	2878103	0.046	3.31e-05	0.0230379	log2_IGF2	intron_variant	ENSSSCG00000031191	-
14	2	rs81252426	2984595	0.487	1.08e-06	0.00108011	log2_IGF2	intron_variant	ENSSSCG00000031191	-
14	2	rs81330112	3058633	0.487	1.08e-06	0.00108011	log2_IGF2	intron_variant	ENSSSCG00000031191	-
14	2	rs81336288	3062975	0.487	1.08e-06	0.00108011	log2_IGF2	intron_variant	ENSSSCG00000031191	-
14	2	rs81341267	3094575	0.487	1.08e-06	0.00108011	log2_IGF2	intron_variant	ENSSSCG00000031191	-
14	2	rs333411238	3257622	0.416	5.75e-05	0.0348506	log2_IGF2	intron_variant	ENSSSCG00000031191	-
14	2	rs81322199	3689100	0.084	9.77e-08	0.000160504	log2_IGF2	intron_variant	ENSSSCG00000031191	-
14	2	rs81356987	3859973	0.298	1.23e-17	5.56e-14	log2_IGF2	-	-	-
14	2	rs341817021	3978789	0.815	2.78e-12	8.38e-09	log2_IGF2	-	-	-
14	2	rs81357266	3985548	0.269	4.16e-21	2.15e-17	log2_IGF2	-	-	-
14	2	rs81364067	4412670	0.521	6.78e-06	0.00556856	log2_IGF2	intron_variant	ENSSSCG00000012884	PPP6R3
14	2	rs81237341	4671904	0.088	3.96e-05	0.0269921	log2_IGF2	-	-	-
14	2	rs81368683	4966521	0.567	6.53e-09	1.31e-05	log2_IGF2	upstream_gene_variant	ENSSSCG00000012896	NDUFV1
14	2	rs81294446	5339645	0.42	1.86e-08	3.36e-05	log2_IGF2	intron_variant	ENSSSCG00000029637	KDM2A
14	2	rs81346312	5372107	0.147	3.37e-06	0.0028979	log2_IGF2	-	-	-
14	2	rs81326091	5417371	0.046	4.51e-05	0.029674	log2_IGF2	intron_variant	ENSSSCG00000024837	SYT12
14	2	rs81356796	5827995	0.424	5.34e-07	0.000715596	log2_IGF2	intron_variant	ENSSSCG00000012934	CCS
14	2	rs81285769	5830742	0.424	5.34e-07	0.000715596	log2_IGF2	upstream_gene_variant	ENSSSCG00000012933	CCDC87
14	2	rs81357172	6263381	0.139	2.37e-05	0.0175075	log2_IGF2	-	-	-
14	2	rs81213587	6922800	0.408	1.7e-07	0.000256322	log2_IGF2	synonymous_variant	ENSSSCG00000012997	-
14	2	rs81358499	6949635	0.651	3.66e-08	6.3e-05	log2_IGF2	upstream_gene_variant	ENSSSCG00000012997	-
14	2	rs81358530	6962060	0.466	3.22e-09	7.27e-06	log2_IGF2	intron_variant	ENSSSCG00000012999	CAPN1
14	2	rs81359193	7493484	0.231	2.18e-06	0.00196654	log2_IGF2	intron_variant	ENSSSCG00000033188	-
14	2	rs81359364	7778736	0.643	3.26e-05	0.0230379	log2_IGF2	upstream_gene_variant	ENSSSCG00000013042	-
14	2	rs81359337	7852330	0.429	1.66e-13	6.01e-10	log2_IGF2	intron_variant	ENSSSCG00000034755	-
14	2	rs81359542	7987377	0.643	7.75e-07	0.000964378	log2_IGF2	intron_variant	ENSSSCG00000013043	MACROD1
14	2	rs81359616	8060705	0.597	8.97e-13	2.95e-09	log2_IGF2	intron_variant	ENSSSCG00000013043	MACROD1
14	2	rs81359810	8474733	0.87	1.82e-06	0.00177607	log2_IGF2	intron_variant	ENSSSCG00000013056	LGALS12
14	2	rs81360111	8647689	0.761	9.97e-14	4.01e-10	log2_IGF2	intron_variant	ENSSSCG00000028537	-
14	2	rs81359966	8687039	0.777	4.37e-06	0.00367344	log2_IGF2	intron_variant	ENSSSCG00000028537	-
14	2	rs81359986	8713993	0.592	8.29e-12	2.31e-08	log2_IGF2	intron_variant	ENSSSCG00000028537	-
14	2	rs81360021	8765594	0.357	4.05e-11	1.04e-07	log2_IGF2	-	-	-
14	2	rs81330355	8819979	0.714	7.51e-07	0.000964378	log2_IGF2	downstream_gene_variant	ENSSSCG00000023571	SLC22A6
14	2	rs81270678	8882495	0.483	6.95e-05	0.0412039	log2_IGF2	-	-	-
14	2	rs81312355	8894947	0.403	1.01e-06	0.00108011	log2_IGF2	synonymous_variant	ENSSSCG00000022404	SLC3A2
14	2	rs81214179	8936150	0.5	2.42e-05	0.0175157	log2_IGF2	upstream_gene_variant	ENSSSCG00000026293	STX5
14	2	rs81474834	9252507	0.307	2.15e-06	0.00196654	log2_IGF2	intron_variant	ENSSSCG00000036669	-
14	2	rs338641431	9757051	0.845	1.84e-05	0.0138929	log2_IGF2	downstream_gene_variant	ENSSSCG00000039481	-
14	2	rs81360570	9772447	0.845	1.84e-05	0.0138929	log2_IGF2	intron_variant	ENSSSCG00000013078	MYRF
14	2	rs81360547	9787054	0.857	4.71e-09	1e-05	log2_IGF2	intron_variant	ENSSSCG00000013078	MYRF
14	2	rs81296147	11398039	0.294	4.73e-05	0.030547	log2_IGF2	downstream_gene_variant	ENSSSCG00000034506	MS4A2
14	2	rs81361529	11420079	0.178	2.34e-06	0.00206526	log2_IGF2	5_prime_UTR_variant	ENSSSCG00000034506	MS4A2
14	2	rs81474931	11764773	0.622	1.73e-09	4.16e-06	log2_IGF2	non_coding_transcript_exon_variant	ENSSSCG00000037095	-
14	2	rs81238148	11975649	0.601	1.57e-05	0.0123459	log2_IGF2	upstream_gene_variant	ENSSSCG00000031679	-
14	2	rs81362332	12168412	0.391	4.1e-05	0.0274173	log2_IGF2	-	-	-
14	2	rs81362513	12438091	0.324	1.11e-08	2.11e-05	log2_IGF2	intron_variant	ENSSSCG00000032136	-
14	2	rs81323907	12604501	0.412	9.26e-06	0.00743577	log2_IGF2	missense_variant	ENSSSCG00000013157	OR5B21
14	2	rs81474655	16610088	0.92	5.69e-05	0.0348506	log2_IGF2	intron_variant	ENSSSCG00000013270	CRY2
14	2	rs81315092	17672685	0.231	5.78e-05	0.0348506	log2_IGF2	upstream_gene_variant	ENSSSCG00000013278	TSPAN18
14	2	rs81368350	17683291	0.769	5.78e-05	0.0348506	log2_IGF2	-	-	-
15	2	rs81312054	128074209	0.004	3.65e-06	0.0264246	log2_LXRA	intron_variant	ENSSSCG00000014242	ZNF608
15	2	rs81364467	128106377	0.996	3.65e-06	0.0264246	log2_LXRA	intron_variant	ENSSSCG00000014242	ZNF608
15	2	rs81364486	128171493	0.996	3.65e-06	0.0264246	log2_LXRA	-	-	-
16	7	rs80910844	100110224	0.008	2.81e-05	0.0337451	log2_PPARG	-	-	-
16	7	rs80947173	106923304	0.992	2.81e-05	0.0337451	log2_PPARG	-	-	-
16	7	rs80875484	107365206	0.008	2.81e-05	0.0337451	log2_PPARG	-	-	-
16	7	rs80830536	108051129	0.992	2.81e-05	0.0337451	log2_PPARG	-	-	-
16	7	rs80950513	108219850	0.992	2.81e-05	0.0337451	log2_PPARG	-	-	-
17	10	rs81222321	20791457	0.008	4.16e-09	2.98e-05	log2_PPARG	-	-	-
17	10	rs81422104	21752908	0.008	4.16e-09	2.98e-05	log2_PPARG	-	-	-
17	10	rs81244901	27849866	0.038	7.94e-07	0.00168928	log2_PPARG	intron_variant	ENSSSCG00000010949	DAPK1
17	10	rs81329765	27894378	0.954	3.06e-05	0.0337451	log2_PPARG	intron_variant	ENSSSCG00000010949	DAPK1
18	14	rs80955078	73076159	0.979	5.73e-09	2.98e-05	log2_PPARG	downstream_gene_variant	ENSSSCG00000010259	TYSND1
18	14	rs80897247	73237226	0.979	5.73e-09	2.98e-05	log2_PPARG	intron_variant	ENSSSCG00000010267	LRRC20
18	14	rs80892145	73289391	0.979	5.73e-09	2.98e-05	log2_PPARG	intron_variant	ENSSSCG00000010267	LRRC20
19	16	rs81283619	1305017	0.433	3.45e-05	0.0346434	log2_PPARG	intron_variant	ENSSSCG00000016780	CTNND2
19	16	rs81464516	1428432	0.584	4.11e-05	0.0391154	log2_PPARG	intron_variant	ENSSSCG00000016780	CTNND2
19	16	rs81328340	5131991	0.122	2.16e-05	0.0337451	log2_PPARG	-	-	-
19	16	rs81283415	5188833	0.895	1.66e-05	0.0273112	log2_PPARG	intron_variant	ENSSSCG00000028239	FBXL7
19	16	rs81459069	5258475	0.895	1.66e-05	0.0273112	log2_PPARG	-	-	-
20	17	rs81245673	29246810	0.021	1.63e-07	0.00045257	log2_PPARG	intron_variant	ENSSSCG00000007108	KIZ
20	17	rs81466301	34257472	0.021	9.9e-09	2.98e-05	log2_PPARG	-	-	-
20	17	rs81322848	34374164	0.946	2.99e-05	0.0337451	log2_PPARG	intron_variant	ENSSSCG00000007198	ANGPT4
20	17	rs80925918	34516730	0.029	3.54e-07	0.000799399	log2_PPARG	-	-	-
20	17	rs81466341	34809152	0.021	9.9e-09	2.98e-05	log2_PPARG	3_prime_UTR_variant	ENSSSCG00000039862	TRIB3
20	17	rs80805843	34820180	0.021	9.9e-09	2.98e-05	log2_PPARG	upstream_gene_variant	ENSSSCG00000039862	TRIB3
20	17	rs335077105	36613118	0.979	9.9e-09	2.98e-05	log2_PPARG	synonymous_variant	ENSSSCG00000029295	BPIFB4
20	17	rs340815635	36637601	0.021	9.9e-09	2.98e-05	log2_PPARG	missense_variant	ENSSSCG00000029295	BPIFB4
20	17	rs80903619	40658722	0.025	3.53e-07	0.000799399	log2_PPARG	-	-	-
20	17	rs80832461	41811151	0.975	3.53e-07	0.000799399	log2_PPARG	intron_variant	ENSSSCG00000007350	PPP1R16B
21	2	rs81252691	38875533	0.004	1.79e-10	6.48e-06	log2_PPARGC1A	-	-	-
21	2	rs81329722	39427398	0.021	1.94e-05	0.0428863	log2_PPARGC1A	intron_variant	ENSSSCG00000013351	NAV2
21	2	rs81330475	39626373	0.979	1.94e-05	0.0428863	log2_PPARGC1A	intron_variant	ENSSSCG00000013351	NAV2
22	6	rs81318862	82375634	0.029	4.13e-07	0.0061539	log2_PPARGC1A	-	-	-
22	6	rs81389632	89786916	0.036	1.05e-05	0.0379101	log2_PPARGC1A	intron_variant	ENSSSCG00000003622	CSMD2
22	6	rs81389723	94163280	0.029	5.11e-07	0.0061539	log2_PPARGC1A	-	-	-
23	7	rs80910844	100110224	0.008	2.73e-05	0.0428863	log2_PPARGC1A	-	-	-
23	7	rs80947173	106923304	0.992	2.73e-05	0.0428863	log2_PPARGC1A	-	-	-
23	7	rs80875484	107365206	0.008	2.73e-05	0.0428863	log2_PPARGC1A	-	-	-
23	7	rs80830536	108051129	0.992	2.73e-05	0.0428863	log2_PPARGC1A	-	-	-
23	7	rs80950513	108219850	0.992	2.73e-05	0.0428863	log2_PPARGC1A	-	-	-
24	17	rs81245673	29246810	0.021	1.35e-05	0.0428863	log2_PPARGC1A	intron_variant	ENSSSCG00000007108	KIZ
24	17	rs81466301	34257472	0.021	3.38e-06	0.0136257	log2_PPARGC1A	-	-	-
24	17	rs81466341	34809152	0.021	3.38e-06	0.0136257	log2_PPARGC1A	3_prime_UTR_variant	ENSSSCG00000039862	TRIB3
24	17	rs80805843	34820180	0.021	3.38e-06	0.0136257	log2_PPARGC1A	upstream_gene_variant	ENSSSCG00000039862	TRIB3
24	17	rs335077105	36613118	0.979	3.38e-06	0.0136257	log2_PPARGC1A	synonymous_variant	ENSSSCG00000029295	BPIFB4
24	17	rs340815635	36637601	0.021	3.38e-06	0.0136257	log2_PPARGC1A	missense_variant	ENSSSCG00000029295	BPIFB4
24	17	rs81466504	39208369	0.038	3.39e-06	0.0136257	log2_PPARGC1A	intron_variant	ENSSSCG00000007311	PHF20
24	17	rs80903619	40658722	0.025	1.8e-05	0.0428863	log2_PPARGC1A	-	-	-
24	17	rs80832461	41811151	0.975	1.8e-05	0.0428863	log2_PPARGC1A	intron_variant	ENSSSCG00000007350	PPP1R16B
25	17	rs81466301	34257472	0.021	1.39e-05	0.0335004	log2_SCD	-	-	-
25	17	rs80925918	34516730	0.029	3.22e-06	0.0335004	log2_SCD	-	-	-
25	17	rs81466341	34809152	0.021	1.39e-05	0.0335004	log2_SCD	3_prime_UTR_variant	ENSSSCG00000039862	TRIB3
25	17	rs80805843	34820180	0.021	1.39e-05	0.0335004	log2_SCD	upstream_gene_variant	ENSSSCG00000039862	TRIB3
25	17	rs335077105	36613118	0.979	1.39e-05	0.0335004	log2_SCD	synonymous_variant	ENSSSCG00000029295	BPIFB4
25	17	rs340815635	36637601	0.021	1.39e-05	0.0335004	log2_SCD	missense_variant	ENSSSCG00000029295	BPIFB4
