# Supplementary material for: Identification of eQTLs associated with lipid metabolism in Longissimus dorsi muscle of pigs with different genetic backgrounds
Source: Sci Rep. 2020 Jun 17;10:9845. doi: 10.1038/s41598-020-67015-4 (PMC7300017; doi:10.1038/s41598-020-67015-4)
Supplement: Supplementary file 4 — Supplementary Table S3. [file 41598_2020_67015_MOESM4_ESM.xlsx]

## Sheet: Sheet1
Interval	Gene	Chr.	Start Position (bp)	End Position (bp)	Size (bp)	SNPs	Type of eQTL	Candidate genes
1_LD	ACSM5	1	135,745,082	139,353,656	3,608,574	3	trans
2_LD	ACSM5	1	251,939,764	258,564,948	6,625,184	3	trans
3_LD	ACSM5	3	16,219,274	48,604,309	32,385,035	80	cis
4_LD	ACSM5	6	20,167,972	32,407,613	12,239,641	3	trans	E2F4 and NFATC3
5_LD	ACSM5	8	19,994,764	20,481,624	486.86	4	trans
6_LD	ACSM5	10	60,180,539	60,634,967	454.428	4	trans
7_LD	HIF1AN	2	119,937,944	128,693,964	8,756,020	12	trans
8_LD	HIF1AN	5	86,771,075	93,003,178	6,232,103	3	trans
9_LD	HIF1AN	7	62,413,886	65,963,698	3,549,812	16	trans	NFKBIA
10_LD	MLXIPL	2	119,937,944	128,693,964	8,756,020	12	trans
11_LD	MLXIPL	9	18,204,538	26,457,702	8,253,164	8	trans
12_LD	MLXIPL	13	81,152,914	81,639,287	486.373	8	trans
13_LD	CREG1	2	119,937,944	136,199,281	16,261,337	18	trans	TCF7
14_LD	DGAT2	2	119,937,944	128,693,964	8,756,020	12	trans
15_LD	DGAT2	7	62,413,886	65,963,698	3,549,812	17	trans	NFKBIA
16_LD	DGAT2	9	106,297,336	123,003,538	16,706,202	6	trans
17_LD	FOS	11	8,855,571	10,399,072	1,543,501	3	trans
18_LD	IGF2	2	1,000,000	11,764,773	10,764,773	28	cis
19_LD	MGLL	9	54,051,728	55,857,335	1,805,607	6	trans
20_LD	MGLL	13	47,034,430	80,937,093	33,902,663	127	cis	TADA3 and PPARG
21_LD	MGLL	13	107,655,572	109,659,033	2,003,461	4	trans
22_LD	NCOA2	4	64,491,574	69,900,791	5,409,217	4	cis
23_LD	PIK3R1	16	63,606,393	63,825,864	219.471	3	trans	EBF1
24_LD	PPARG	2	119,937,944	128,693,964	8,756,020	12	trans
25_LD	PPARGC1A	2	119,937,944	128,693,964	8,756,020	12	trans
26_LD	SCD	2	119,937,944	128,693,964	8,756,020	12	trans
1_DU	ACSM5	1	13,163,823	14,456,261	1,292,438	3	trans	ESR1
2_DU	ACSM5	1	246,699,639	258,930,988	12,231,349	4	trans
3_DU	ACSM5	2	8,713,993	26,475,888	17,761,895	10	trans	ESRRA
4_DU	ACSM5	3	4,163,933	32,847,659	28,683,726	46	cis
5_DU	ACSM5	4	9,484,620	18,736,459	9,251,839	12	trans
6_DU	ACSM5	6	2,754,836	7,566,303	4,811,467	19	trans
7_DU	ACSM5	7	42,263,721	46,283,437	4,019,716	5	trans
8_DU	ACSM5	11	22,645,575	31,980,529	9,334,954	4	trans
9_DU	ACSM5	11	44,662,760	76,803,907	32,141,147	27	trans
10_DU	ACSM5	12	59,035,392	59,945,246	909.854	5	trans	SREBF1 and NCOR1
11_DU	ACSM5	13	175,321,576	191,415,117	16,093,541	12	trans
12_DU	ACSM5	18	5,518,202	55,272,842	49,754,640	33	trans	CREB5 and MTPN
13_DU	ACAA2	1	180,853,163	180,902,764	49.601	3	trans
14_DU	ACAA2	1	197,608,882	203,632,016	6,023,134	11	trans	PLIN2
15_DU	CREG1	1	197,608,882	197,974,601	365.719	7	trans
16_DU	DGAT2	2	17,672,685	26,400,002	8,727,317	7	trans
17_DU	ETS1	9	34,248,222	44,486,848	10,238,626	9	trans
18_DU	IGF2	2	1,000,000	17,640,519	16,640,519	107	cis	NR1H3
19_DU	IGF2	4	107,415,236	110,758,451	3,343,215	6	trans
20_DU	LPIN1	4	35,029,394	48,336,784	13,307,390	5	trans
21_DU	LPIN1	4	67,460,687	84,642,594	17,181,907	7	trans	RXRG
22_DU	LPIN1	7	108,190,681	111,428,030	3,237,349	3	trans
23_DU	LPIN1	15	103,751,874	104,093,912	342.038	6	trans	AOX1
24_DU	NCOA1	1	197,608,882	203,632,016	6,023,134	7	trans	PLIN2
25_DU	NCOA6	1	197,608,882	203,632,016	6,023,134	10	trans	PLIN2
26_DU	PDHX	1	159,785,087	167,989,461	8,204,374	6	trans	SMAD3 and PIAS1
27_DU	PDHX	1	180,585,237	203,632,016	23,046,779	21	trans	PLIN2, ESR2
28_DU	PPARA	2	43,500,475	43,686,936	186.461	3	trans
29_DU	PPARA	15	103,751,874	104,093,912	342.038	6	trans	AOX1
30_DU	PPARA	17	29,976,476	34,461,408	4,484,932	5	trans	FOXA2
31_DU	PRKAA1	1	197,608,882	197,974,601	365.719	7	trans
32_DU	PXMP3	4	2,524,589	2,905,284	380.695	4	trans
1_PI	ACSM5	1	271,398,918	271,933,557	534.639	8	trans
2_PI	ACSM5	3	22,810,472	25,651,284	2,840,812	7	cis
3_PI	ACSM5	3	64,193,306	67,608,274	3,414,968	4	trans
4_PI	ACSM5	8	103,957,628	116,677,381	12,719,753	29	trans
5_PI	ACSM5	12	27,551,282	31,648,894	4,097,612	3	trans
6_PI	ACSM5	14	14,101,235	17,897,384	3,796,149	6	trans
7_PI	ACSM5	16	62,156,018	71,272,174	9,116,156	4	trans	EBF1
8_PI	ACSS2	7	111,283,606	113,410,786	2,127,180	20	trans
9_PI	ACSS2	18	23,933,285	24,151,664	218.379	4	trans
10_PI	HIF1AN	6	45,342,655	47,715,812	2,373,157	4	trans
11_PI	HIF1AN	9	39,864,484	40,742,876	878.392	3	trans
12_PI	DGAT2	12	54,901,488	60,352,653	5,451,165	4	trans	SREBF1
13_PI	DGAT2	16	1,094,075	5,258,475	4,164,400	11	trans
14_PI	IGF2	2	1,000,000	17,683,291	16,683,291	61	cis/trans	NR1H3
15_PI	LXRA	2	128,074,209	128,171,493	97.284	3	trans
16_PI	PPARG	7	100,110,224	108,219,850	8,109,626	5	trans	DIO2
17_PI	PPARG	10	20,791,457	27,894,378	7,102,921	4	trans
18_PI	PPARG	14	73,076,159	73,289,391	213.232	3	trans
19_PI	PPARG	16	1,305,017	5,258,475	3,953,458	5	trans
20_PI	PPARG	17	29,246,810	41,811,151	12,564,341	10	trans	RBL1, E2F1 and FOXA2
21_PI	PPARGC1A	2	38,875,533	39,626,373	750.84	3	trans
22_PI	PPARGC1A	6	82,375,634	94,163,280	11,787,646	3	trans
23_PI	PPARGC1A	7	100,110,224	108,219,850	8,109,626	5	trans	DIO2
24_PI	PPARGC1A	17	29,246,810	41,811,151	12,564,341	9	trans	RBL1, E2F1 and FOXA2
25_PI	SCD	17	34,257,472	36,637,601	2,380,129	6	trans	E2F1
