# Supplementary material for: Identification of eQTLs associated with lipid metabolism in Longissimus dorsi muscle of pigs with different genetic backgrounds
Source: Sci Rep. 2020 Jun 17;10:9845. doi: 10.1038/s41598-020-67015-4 (PMC7300017; doi:10.1038/s41598-020-67015-4)
Supplement: Supplementary file 5 — Supplementary Table S4. [file 41598_2020_67015_MOESM5_ESM.xlsx]

## Sheet: Sheet1
Interval	Gene	Chr.	Start Position (bp)	End Position (bp)	Size (bp)	SNPs	Type of eQTL	Candidate genes
15_LD	DGAT2	7	62,413,886	65,963,698	3,549,812	17	trans	NFKBIA
9_LD	HIF1AN	7	62,413,886	65,963,698	3,549,812	16	trans	NFKBIA
7_LD	HIF1AN	2	119,937,944	128,693,964	8,756,020	12	trans
10_LD	MLXIPL	2	119,937,944	128,693,964	8,756,020	12	trans
13_LD	CREG1	2	119,937,944	136,199,281	16,261,337	18	trans	TCF7
14_LD	DGAT2	2	119,937,944	128,693,964	8,756,020	12	trans
24_LD	PPARG	2	119,937,944	128,693,964	8,756,020	12	trans
25_LD	PPARGC1A	2	119,937,944	128,693,964	8,756,020	12	trans
26_LD	SCD	2	119,937,944	128,693,964	8,756,020	12	trans
14_DU	ACAA2	1	197,608,882	203,632,016	6,023,134	11	trans	PLIN2
15_DU	CREG1	1	197,608,882	197,974,601	365.719	7	trans
24_DU	NCOA1	1	197,608,882	203,632,016	6,023,134	7	trans	PLIN2
25_DU	NCOA6	1	197,608,882	203,632,016	6,023,134	10	trans	PLIN2
27_DU	PDHX	1	180,585,237	203,632,016	23,046,779	21	trans	PLIN2, ESR2
31_DU	PRKAA1	1	197,608,882	197,974,601	365.719	7	trans
23_DU	LPIN1	15	103,751,874	104,093,912	342.038	6	trans	AOX1
29_DU	PPARA	15	103,751,874	104,093,912	342.038	6	trans	AOX1
16_PI	PPARG	7	100,110,224	108,219,850	8,109,626	5	trans	DIO2
23_PI	PPARGC1A	7	100,110,224	108,219,850	8,109,626	5	trans	DIO2
20_PI	PPARG	17	29,246,810	41,811,151	12,564,341	10	trans	RBL1, E2F1 and FOXA2
24_PI	PPARGC1A	17	29,246,810	41,811,151	12,564,341	9	trans	RBL1, E2F1 and FOXA2
25_PI	SCD	17	34,257,472	36,637,601	2,380,129	6	trans	E2F1
